# Supplementary material for: Dithienoarsinines: stable and planar π-extended arsabenzenes
Source: Chem Sci. 2024 Nov 19;16(3):1126–35. doi: 10.1039/d4sc06590e (PMC11632611; doi:10.1039/d4sc06590e)
Supplement: SC-016-D4SC06590E-s002 [file SC-016-D4SC06590E-s002.cif]

# Supplementary Information (SI) for Chemical Science.
# This journal is © The Royal Society of Chemistry 2024

####################################################################### 
# 
# This file contains crystal structure data downloaded from the 
# Cambridge Structural Database (CSD) hosted by the Cambridge 
# Crystallographic Data Centre (CCDC).
# 
# Full information about CCDC data access policies and citation 
# guidelines are available at http://www.ccdc.cam.ac.uk/access/V1 
# 
# Audit and citation data items may have been added by the CCDC. 
# Please retain this information to preserve the provenance of 
# this file and to allow appropriate attribution of the data. 
# 
#######################################################################

data_3a
_database_code_depnum_ccdc_archive 'CCDC 2385300'
loop_
_audit_author_name
_audit_author_address
'Hiroaki Imoto'
;Kyoto Institute of Technology
Japan
;
_audit_update_record             
;
2024-09-20 deposited with the CCDC.	2024-11-18 downloaded from the CCDC.
;
_audit_creation_date             2024-01-07
_audit_creation_method           
;
Olex2 1.5-ac5-024
(compiled 2022.04.12 svn.rca3783a0 for Rigaku Oxford Diffraction, GUI svn.r6498)
;
_shelx_SHELXL_version_number     2018/3
_chemical_name_common            ?
_chemical_name_systematic        ?
_chemical_formula_moiety         'C9 H5 As S2'
_chemical_formula_sum            'C9 H5 As S2'
_chemical_formula_weight         252.17
_chemical_melting_point          ?
_chemical_oxdiff_formula         C9H5AsS2
loop_
_atom_type_symbol
_atom_type_description
_atom_type_scat_dispersion_real
_atom_type_scat_dispersion_imag
_atom_type_scat_source
C C 0.0033 0.0016 'International Tables Vol C Tables 4.2.6.8 and 6.1.1.4'
H H 0.0000 0.0000 'International Tables Vol C Tables 4.2.6.8 and 6.1.1.4'
As As 0.0499 2.0058 'International Tables Vol C Tables 4.2.6.8 and 6.1.1.4'
S S 0.1246 0.1234 'International Tables Vol C Tables 4.2.6.8 and 6.1.1.4'

_shelx_space_group_comment       
;
The symmetry employed for this shelxl refinement is uniquely defined
by the following loop, which should always be used as a source of
symmetry information in preference to the above space-group names.
They are only intended as comments.
;
_space_group_crystal_system      monoclinic
_space_group_IT_number           14
_space_group_name_H-M_alt        'P 1 21/n 1'
_space_group_name_Hall           '-P 2yn'
loop_
_space_group_symop_operation_xyz
'x, y, z'
'-x+1/2, y+1/2, -z+1/2'
'-x, -y, -z'
'x-1/2, -y-1/2, z-1/2'

_cell_length_a                   10.5045(11)
_cell_length_b                   6.2032(5)
_cell_length_c                   13.9819(13)
_cell_angle_alpha                90
_cell_angle_beta                 102.093(10)
_cell_angle_gamma                90
_cell_volume                     890.86(15)
_cell_formula_units_Z            4
_cell_measurement_reflns_used    1511
_cell_measurement_temperature    197.15
_cell_measurement_theta_max      30.8270
_cell_measurement_theta_min      3.0180
_shelx_estimated_absorpt_T_max   0.501
_shelx_estimated_absorpt_T_min   0.124
_exptl_absorpt_coefficient_mu    4.216
_exptl_absorpt_correction_T_max  0.476
_exptl_absorpt_correction_T_min  0.261
_exptl_absorpt_correction_type   analytical
_exptl_absorpt_process_details   
;
CrysAlisPro 1.171.42.91a (Rigaku Oxford Diffraction, 2023)
Analytical numeric absorption correction using a multifaceted crystal
model based on expressions derived by R.C. Clark & J.S. Reid.
(Clark, R. C. & Reid, J. S. (1995). Acta Cryst. A51, 887-897)
Empirical absorption correction using spherical harmonics,
implemented in SCALE3 ABSPACK scaling algorithm.
;
_exptl_absorpt_special_details   ?
_exptl_crystal_colour            yellow
_exptl_crystal_colour_primary    yellow
_exptl_crystal_density_diffrn    1.880
_exptl_crystal_density_meas      ?
_exptl_crystal_density_method    ?
_exptl_crystal_description       plate
_exptl_crystal_F_000             496
loop_
_exptl_crystal_face_index_h
_exptl_crystal_face_index_k
_exptl_crystal_face_index_l
_exptl_crystal_face_perp_dist
1 0 2 0.1257
-1 0 -2 0.1092
0 -1 0 0.3986
0 1 0 0.4491
1 1 2 0.2334
-1 -2 -2 0.3667
1 -1 2 0.2917
1 0 -1 0.1303
-1 0 1 0.0619

_exptl_crystal_size_max          0.848
_exptl_crystal_size_mid          0.236
_exptl_crystal_size_min          0.192
loop_
_exptl_oxdiff_crystal_face_indexfrac_h
_exptl_oxdiff_crystal_face_indexfrac_k
_exptl_oxdiff_crystal_face_indexfrac_l
_exptl_oxdiff_crystal_face_x
_exptl_oxdiff_crystal_face_y
_exptl_oxdiff_crystal_face_z
0.9999 0.0001 1.9997 -0.0542 0.1186 -0.0394
-0.9986 0.0049 -2.0000 0.0540 -0.1185 0.0399
-0.0018 -1.0015 -0.0014 0.0181 -0.0286 -0.1094
0.0018 1.0015 0.0014 -0.0181 0.0286 0.1094
1.0003 0.9966 2.0014 -0.0721 0.1470 0.0695
-1.0021 -1.9982 -2.0029 0.0902 -0.1756 -0.1789
0.9968 -1.0065 1.9986 -0.0359 0.0899 -0.1494
1.0003 0.0008 -1.0009 -0.0701 -0.0320 -0.0032
-1.0003 -0.0008 1.0009 0.0701 0.0320 0.0032

_exptl_transmission_factor_max   ?
_exptl_transmission_factor_min   ?
_diffrn_reflns_av_R_equivalents  0.0203
_diffrn_reflns_av_unetI/netI     0.0325
_diffrn_reflns_Laue_measured_fraction_full 0.999
_diffrn_reflns_Laue_measured_fraction_max 0.999
_diffrn_reflns_limit_h_max       13
_diffrn_reflns_limit_h_min       -6
_diffrn_reflns_limit_k_max       7
_diffrn_reflns_limit_k_min       -7
_diffrn_reflns_limit_l_max       12
_diffrn_reflns_limit_l_min       -17
_diffrn_reflns_number            3148
_diffrn_reflns_point_group_measured_fraction_full 0.999
_diffrn_reflns_point_group_measured_fraction_max 0.999
_diffrn_reflns_theta_full        25.242
_diffrn_reflns_theta_max         26.372
_diffrn_reflns_theta_min         2.980
_diffrn_ambient_temperature      197.15
_diffrn_detector                 'CCD plate'
_diffrn_detector_area_resol_mean ?
_diffrn_measured_fraction_theta_full 0.999
_diffrn_measured_fraction_theta_max 0.999
_diffrn_measurement_details      
;
List of Runs (angles in degrees, time in seconds):

  # Type    Start    End  Width  t~exp~   \w     \q     \k     \f   Frames
#--------------------------------------------------------------------------
  1  \w    -64.00 117.80   0.30    2.50    --   30.00  54.00  30.00  606
  2  \w    -69.00 -44.70   0.30    2.50    --   30.00  54.00 150.00   81
;
_diffrn_measurement_device       'two-circle diffractometer'
_diffrn_measurement_device_type  'XtaLAB Mini (JP)'
_diffrn_measurement_method       '\w scans'
_diffrn_orient_matrix_type       
'CrysAlisPro convention (1999,Acta A55,543-557)'
_diffrn_orient_matrix_UB_11      -0.0648103000
_diffrn_orient_matrix_UB_12      -0.0179741000
_diffrn_orient_matrix_UB_13      0.0053023000
_diffrn_orient_matrix_UB_21      0.0182321000
_diffrn_orient_matrix_UB_22      0.0284146000
_diffrn_orient_matrix_UB_23      0.0502031000
_diffrn_orient_matrix_UB_31      -0.0153254000
_diffrn_orient_matrix_UB_32      0.1092992000
_diffrn_orient_matrix_UB_33      -0.0120500000
_diffrn_radiation_monochromator  graphite
_diffrn_radiation_probe          x-ray
_diffrn_radiation_type           'Mo K\a'
_diffrn_radiation_wavelength     0.71073
_diffrn_source                   'fine-focus sealed X-ray tube'
_diffrn_source_type              'Rigaku (Mo) X-ray Source'
_reflns_Friedel_coverage         0.000
_reflns_Friedel_fraction_full    .
_reflns_Friedel_fraction_max     .
_reflns_number_gt                1607
_reflns_number_total             1822
_reflns_special_details          
;
 Reflections were merged by SHELXL according to the crystal
 class for the calculation of statistics and refinement.
 
 _reflns_Friedel_fraction is defined as the number of unique
 Friedel pairs measured divided by the number that would be
 possible theoretically, ignoring centric projections and
 systematic absences.
;
_reflns_threshold_expression     'I > 2\s(I)'
_computing_cell_refinement       'CrysAlisPro 1.171.42.91a (Rigaku OD, 2023)'
_computing_data_collection       'CrysAlisPro 1.171.42.91a (Rigaku OD, 2023)'
_computing_data_reduction        'CrysAlisPro 1.171.42.91a (Rigaku OD, 2023)'
_computing_molecular_graphics    'Olex2 1.5-ac5-024 (Dolomanov et al., 2009)'
_computing_publication_material  'Olex2 1.5-ac5-024 (Dolomanov et al., 2009)'
_computing_structure_refinement  'SHELXL 2018/3 (Sheldrick, 2015)'
_computing_structure_solution    'SHELXT 2018/2 (Sheldrick, 2018)'
_refine_diff_density_max         0.992
_refine_diff_density_min         -0.809
_refine_diff_density_rms         0.128
_refine_ls_extinction_coef       .
_refine_ls_extinction_method     none
_refine_ls_goodness_of_fit_ref   1.079
_refine_ls_hydrogen_treatment    constr
_refine_ls_matrix_type           full
_refine_ls_number_parameters     109
_refine_ls_number_reflns         1822
_refine_ls_number_restraints     0
_refine_ls_R_factor_all          0.0422
_refine_ls_R_factor_gt           0.0363
_refine_ls_restrained_S_all      1.079
_refine_ls_shift/su_max          0.001
_refine_ls_shift/su_mean         0.000
_refine_ls_structure_factor_coef Fsqd
_refine_ls_weighting_details     
'w=1/[\s^2^(Fo^2^)+(0.0620P)^2^+0.3054P] where P=(Fo^2^+2Fc^2^)/3'
_refine_ls_weighting_scheme      calc
_refine_ls_wR_factor_gt          0.0963
_refine_ls_wR_factor_ref         0.1018
_refine_special_details          ?
_olex2_refinement_description    
;
1. Fixed Uiso
 At 1.2 times of:
  All C(H) groups
2.a Aromatic/amide H refined with riding coordinates:
 C3(H3), C7(H7), C9(H9), C6(H6), C8(H8)
;
_atom_sites_solution_hydrogens   geom
_atom_sites_solution_primary     dual
_atom_sites_solution_secondary   ?
loop_
_atom_site_label
_atom_site_type_symbol
_atom_site_fract_x
_atom_site_fract_y
_atom_site_fract_z
_atom_site_U_iso_or_equiv
_atom_site_adp_type
_atom_site_occupancy
_atom_site_site_symmetry_order
_atom_site_calc_flag
_atom_site_refinement_flags_posn
_atom_site_refinement_flags_adp
_atom_site_refinement_flags_occupancy
_atom_site_disorder_assembly
_atom_site_disorder_group
As1 As 0.52132(3) 0.17840(5) 0.60274(2) 0.02838(16) Uani 1 1 d . . . . .
S2 S 0.71722(10) 0.28256(16) 0.46579(7) 0.0341(2) Uani 1 1 d . . . . .
S1 S 0.38566(10) 0.31073(14) 0.77382(7) 0.0346(2) Uani 1 1 d . . . . .
C4 C 0.6993(3) 0.5470(5) 0.6065(2) 0.0254(7) Uani 1 1 d . . . . .
C3 C 0.6604(3) 0.6450(5) 0.6865(2) 0.0264(7) Uani 1 1 d . . . . .
H3 H 0.701047 0.776331 0.711106 0.032 Uiso 1 1 calc R U . . .
C1 C 0.4987(3) 0.3622(5) 0.7030(2) 0.0252(7) Uani 1 1 d . . . . .
C2 C 0.5653(3) 0.5590(5) 0.7314(2) 0.0257(7) Uani 1 1 d . . . . .
C5 C 0.6473(3) 0.3486(5) 0.5641(2) 0.0259(7) Uani 1 1 d . . . . .
C7 C 0.5203(4) 0.6583(6) 0.8119(3) 0.0354(8) Uani 1 1 d . . . . .
H7 H 0.553695 0.790579 0.841045 0.042 Uiso 1 1 calc R U . . .
C9 C 0.7945(3) 0.6361(6) 0.5560(2) 0.0314(8) Uani 1 1 d . . . . .
H9 H 0.838866 0.768372 0.573465 0.038 Uiso 1 1 calc R U . . .
C6 C 0.4268(4) 0.5451(6) 0.8411(3) 0.0387(8) Uani 1 1 d . . . . .
H6 H 0.387192 0.588494 0.893108 0.046 Uiso 1 1 calc R U . . .
C8 C 0.8133(3) 0.5110(6) 0.4816(3) 0.0355(8) Uani 1 1 d . . . . .
H8 H 0.873435 0.544954 0.441733 0.043 Uiso 1 1 calc R U . . .

loop_
_atom_site_aniso_label
_atom_site_aniso_U_11
_atom_site_aniso_U_22
_atom_site_aniso_U_33
_atom_site_aniso_U_23
_atom_site_aniso_U_13
_atom_site_aniso_U_12
As1 0.0305(2) 0.0235(2) 0.0307(2) -0.00530(12) 0.00533(16) -0.00696(13)
S2 0.0353(5) 0.0372(5) 0.0308(4) -0.0029(4) 0.0091(4) -0.0036(4)
S1 0.0300(5) 0.0362(5) 0.0390(5) -0.0040(4) 0.0104(4) -0.0055(4)
C4 0.0222(16) 0.0234(15) 0.0271(15) 0.0060(13) -0.0029(12) 0.0015(13)
C3 0.0206(16) 0.0230(15) 0.0309(16) 0.0015(13) -0.0054(13) -0.0005(13)
C1 0.0221(16) 0.0247(15) 0.0275(15) 0.0010(13) 0.0023(13) 0.0022(13)
C2 0.0221(16) 0.0229(15) 0.0288(15) -0.0013(12) -0.0022(12) -0.0001(13)
C5 0.0234(16) 0.0289(17) 0.0238(15) 0.0036(13) 0.0013(13) 0.0027(13)
C7 0.031(2) 0.033(2) 0.042(2) -0.0091(15) 0.0062(16) 0.0033(15)
C9 0.0286(19) 0.0283(17) 0.0351(18) 0.0069(14) 0.0014(15) -0.0057(14)
C6 0.037(2) 0.040(2) 0.0403(19) -0.0086(17) 0.0102(16) 0.0039(17)
C8 0.0281(18) 0.040(2) 0.0375(18) 0.0093(16) 0.0054(14) -0.0054(16)

_geom_special_details            
;
 All esds (except the esd in the dihedral angle between two l.s. planes)
 are estimated using the full covariance matrix.  The cell esds are taken
 into account individually in the estimation of esds in distances, angles
 and torsion angles; correlations between esds in cell parameters are only
 used when they are defined by crystal symmetry.  An approximate (isotropic)
 treatment of cell esds is used for estimating esds involving l.s. planes.
;
loop_
_geom_bond_atom_site_label_1
_geom_bond_atom_site_label_2
_geom_bond_distance
_geom_bond_site_symmetry_2
_geom_bond_publ_flag
As1 C1 1.860(3) . ?
As1 C5 1.859(3) . ?
S2 C5 1.737(3) . ?
S2 C8 1.727(4) . ?
S1 C1 1.728(3) . ?
S1 C6 1.736(4) . ?
C4 C3 1.407(5) . ?
C4 C5 1.425(5) . ?
C4 C9 1.450(5) . ?
C3 C2 1.393(5) . ?
C1 C2 1.422(4) . ?
C2 C7 1.446(5) . ?
C7 C6 1.338(5) . ?
C9 C8 1.344(5) . ?

loop_
_geom_angle_atom_site_label_1
_geom_angle_atom_site_label_2
_geom_angle_atom_site_label_3
_geom_angle
_geom_angle_site_symmetry_1
_geom_angle_site_symmetry_3
_geom_angle_publ_flag
C5 As1 C1 94.72(15) . . ?
C8 S2 C5 92.17(17) . . ?
C1 S1 C6 91.87(18) . . ?
C3 C4 C5 123.7(3) . . ?
C3 C4 C9 124.6(3) . . ?
C5 C4 C9 111.7(3) . . ?
C2 C3 C4 123.2(3) . . ?
S1 C1 As1 122.04(18) . . ?
C2 C1 As1 127.1(3) . . ?
C2 C1 S1 110.8(2) . . ?
C3 C2 C1 124.1(3) . . ?
C3 C2 C7 124.7(3) . . ?
C1 C2 C7 111.2(3) . . ?
S2 C5 As1 122.74(19) . . ?
C4 C5 As1 127.1(3) . . ?
C4 C5 S2 110.1(2) . . ?
C6 C7 C2 113.2(3) . . ?
C8 C9 C4 112.6(3) . . ?
C7 C6 S1 112.9(3) . . ?
C9 C8 S2 113.4(3) . . ?

loop_
_diffrn_refln_index_h
_diffrn_refln_index_k
_diffrn_refln_index_l
_diffrn_refln_intensity_net
_diffrn_refln_intensity_u
0 0 -2 15.87 0.79
0 0 2 20.94 0.71
0 0 -3 0.99 0.31
0 0 -4 22.2 1.24
0 0 -5 -0.07 0.34
0 0 -6 875.32 18.07
0 0 -7 -0.1 0.45
0 0 -8 18.51 1.59
0 0 -9 0.21 0.54
0 0 -10 375.73 10.17
0 0 -11 0.1 0.59
0 0 -12 40.79 3.05
0 0 -13 -0.01 0.71
0 0 -14 287.32 9.85
0 0 -15 1.02 0.91
0 0 -16 122.77 6.5
0 0 -17 1.15 1.18
0 -1 0 1.17 0.17
0 1 0 0.85 0.18
0 1 -1 69.73 1.99
0 -1 -1 72.85 2.22
0 1 2 805.06 15.64
0 1 -2 822.34 15.85
0 -1 -2 807.21 15.43
0 -1 -2 804.51 15.99
0 -1 -3 435.23 9.35
0 -1 -3 422.55 8.7
0 1 -3 439.82 9.29
0 -1 -4 105.79 3.34
0 -1 -4 99.75 2.89
0 1 -4 105.42 3.33
0 -1 -5 249.03 6.08
0 1 -5 266.75 6.68
0 1 -6 1652.81 32.04
0 -1 -6 1608.25 31.37
0 1 -7 8.34 0.96
0 -1 -7 9.6 1.02
0 -1 -8 570.64 12.91
0 1 -8 559.12 13.36
0 1 -9 83.45 3.9
0 -1 -9 77.92 3.46
0 -1 -10 177.13 6
0 1 -10 180.27 6.49
0 1 -11 28.7 2.43
0 -1 -11 25.97 2.13
0 1 -12 329.24 10.16
0 -1 -12 312.8 9.47
0 -1 -13 0.46 0.84
0 1 -13 1.43 0.91
0 -1 -14 0.74 0.79
0 1 -14 2.66 1.22
0 -1 -15 26.61 2.62
0 1 -15 31.59 3.25
0 -1 -16 3.19 1.28
0 1 -16 1.95 1.11
0 -2 0 1853.59 35.46
0 2 0 1855.84 34.66
0 -2 -1 425.83 9
0 -2 -1 461.06 10
0 2 -1 434.95 9.36
0 -2 1 443.97 9.58
0 -2 -2 36.11 1.29
0 -2 -2 38.14 2
0 2 -2 33.74 1.67
0 2 -3 1533.01 29.7
0 -2 -3 1548.2 30.33
0 -2 -3 1511.09 29.22
0 -2 -4 3.7 0.46
0 -2 -4 4.09 0.77
0 2 -4 4.23 0.78
0 -2 -5 72.55 3.25
0 2 -5 72.03 3.09
0 -2 -5 68.89 2.36
0 -2 -6 281.76 7.91
0 2 -6 278.87 7.71
0 -2 -6 276.02 6.66
0 -2 -7 129.77 4
0 2 -7 128.56 4.8
0 2 -8 -0.21 0.65
0 -2 -8 0.12 0.38
0 2 -9 35.77 2.62
0 -2 -9 32.81 2.07
0 -2 -10 79.34 3.52
0 2 -10 83.77 4.24
0 2 -11 158.85 6.36
0 -2 -11 150.7 5.44
0 2 -12 33.33 2.93
0 -2 -12 31.03 2.33
0 -2 -13 209.41 7.35
0 2 -13 215.3 8.32
0 2 -14 75.64 4.75
0 -2 -14 77.98 4.3
0 2 -15 51.21 4.21
0 2 -16 50.85 4.27
0 -3 0 0.54 0.4
0 3 0 0.76 0.38
0 3 -1 292.06 7.45
0 -3 -1 308.46 8.32
0 -3 -1 312.82 7.28
0 -3 1 306.29 7.98
0 -3 2 1.89 0.54
0 -3 -2 1.81 0.36
0 -3 -2 2.1 0.6
0 3 -2 1.87 0.54
0 -3 -3 288.89 8.34
0 -3 -3 301.01 6.8
0 -3 3 288.87 7.42
0 3 -3 295.87 7.7
0 -3 -4 4.66 0.99
0 -3 -4 7.22 0.84
0 3 -4 4.92 0.89
0 -3 4 5.89 0.81
0 -3 -5 593.97 14.8
0 3 -5 593.58 13.98
0 -3 5 606.74 12.87
0 -3 -5 611.3 12.51
0 -3 6 212.8 5.39
0 -3 -6 212.27 7.27
0 3 -6 202.12 6.62
0 -3 -6 206.56 5.18
0 -3 -7 43.91 3.05
0 3 -7 46.67 2.86
0 -3 7 46.99 1.9
0 -3 -7 44.76 1.95
0 -3 -8 120.44 3.83
0 3 -8 125.04 5.11
0 -3 -9 1019 21.39
0 3 -9 1129.17 24.06
0 -3 -10 29.07 1.82
0 3 -10 33.68 2.68
0 3 -11 97.5 5.06
0 3 -12 6.67 1.42
0 3 -13 6.84 1.41
0 3 -14 1.09 1.15
0 3 -15 157.54 7.58
0 -4 0 37.11 2.57
0 4 0 34.67 2.01
0 -4 -1 8.24 1.31
0 -4 1 8.35 1.25
0 -4 -1 6.12 0.88
0 4 -1 7.2 0.98
0 -4 -2 66.93 2.71
0 -4 2 72.71 3.5
0 -4 -2 64.58 3.74
0 4 -2 73.47 3.39
0 4 -3 1243.77 25.98
0 -4 -3 1226.55 24.28
0 -4 3 1228.35 25.71
0 -4 -3 1220.24 27.02
0 -4 -4 84.58 3.42
0 -4 -4 79.55 4.37
0 4 -4 79.29 3.9
0 -4 4 86.06 3.67
0 4 -5 11.16 1.49
0 -4 5 10.99 1.24
0 -4 -5 8.75 1.46
0 -4 6 26.94 1.86
0 4 -6 26.49 2.26
0 -4 -6 25.32 2.5
0 -4 -7 46.6 3.46
0 4 -7 43.44 3.04
0 -4 7 48.11 2.42
0 4 -8 16.95 1.94
0 4 -9 52.34 3.53
0 4 -10 27.2 2.63
0 4 -11 177.5 7.41
0 4 -12 -1 1.12
0 4 -13 150.11 7.24
0 4 -14 -0.95 1.45
0 -5 0 -1.38 0.92
0 -5 0 0.17 0.66
0 5 -1 77.21 3.64
0 -5 -1 70.71 4.2
0 -5 1 72.28 4.06
0 -5 -1 70.72 3.34
0 -5 -2 259.58 7.22
0 -5 2 273.02 8.76
0 -5 -2 266.05 9.31
0 5 -2 265.83 8.14
0 -5 -3 235.73 8.94
0 -5 3 256.03 8.35
0 -5 -4 94.2 5.28
0 5 -4 102.41 5.03
0 -5 4 102.07 4.66
0 -5 -5 155.54 7.18
0 5 -5 176.05 7.05
0 -5 5 173.73 6.25
0 -5 6 26.33 2.16
0 5 -6 28.09 2.72
0 -5 -6 26.48 2.85
0 5 -7 122.26 5.96
0 5 -8 87.82 5.17
0 5 -9 282.53 10.38
0 5 -10 30.9 3.12
0 5 -11 29.37 3.18
0 5 -12 90.61 5.83
0 5 -13 6.04 1.9
0 -6 0 531.21 15.46
0 -6 0 547.78 14.03
0 -6 1 13.71 1.94
0 -6 1 15.55 2.09
0 -6 -1 14.8 2.09
0 -6 -2 -0.66 0.94
0 6 -2 -0.27 0.94
0 -6 2 0.07 0.68
0 6 -3 193.89 7.34
0 -6 3 179.84 7.36
0 -6 -3 167.8 7.88
0 -6 -4 102.54 6.17
0 -6 4 113.71 5.62
0 6 -5 3.96 1.48
0 -6 5 3.74 1.15
0 -6 -5 3.99 1.23
0 6 -6 121.34 6.35
0 6 -7 8.13 1.92
0 6 -8 13.53 2.5
0 6 -9 1.04 1.22
0 6 -10 113.46 6.76
0 -7 0 -0.36 0.87
0 -7 -1 -0.8 1.39
0 -7 1 1.75 1.24
0 -7 2 136.52 6.91
0 7 -3 6.77 1.55
0 -7 3 6.33 1.57
0 7 -4 78.92 5.12
0 7 -5 2.42 1.46
0 7 -6 77.95 5.41
0 7 -7 26.22 3.42
1 0 -17 -0.06 1.32
1 0 -16 0.1 1.18
1 0 -15 258.21 9.88
1 0 -14 0.57 0.96
1 0 -13 250.47 8.95
1 0 -12 1.33 0.89
1 0 -11 117.23 5.29
1 0 -10 -0.18 0.64
1 0 -9 5.13 1.03
1 0 -8 0.65 0.65
1 0 -7 555.1 12.94
1 0 -6 -0.3 0.17
1 0 -6 0.04 0.37
1 0 -5 3501.1 65.73
1 0 -5 3760.75 67.07
1 0 -4 -0.02 0.27
1 0 -4 -0.07 0.15
1 0 -3 71.07 2.45
1 0 -2 3.31 0.49
-1 0 -1 300.2 6.07
-1 0 -2 0.23 0.17
-1 0 -3 432.22 8.99
-1 0 -4 0.49 0.22
-1 0 -5 755.16 15.49
-1 0 -6 0.14 0.28
-1 0 -7 33.19 1.96
-1 0 -8 -1.54 0.68
-1 0 -9 1428.86 29.21
-1 0 -10 -0.78 0.7
-1 0 -11 424.82 11.37
-1 0 -12 -0.84 0.76
-1 0 -13 113.49 5.22
-1 0 -14 -0.02 0.78
-1 0 -15 13.7 2.01
-1 0 -16 -1.4 1.12
1 -1 -17 42.8 3.94
1 1 -17 49.04 4.51
1 -1 -16 -0.07 0.99
1 1 -16 1 1.28
1 -1 -15 70.88 4.58
1 1 -15 69.01 4.84
1 -1 -14 28.7 2.88
1 1 -14 31.07 3.18
1 1 -13 108.77 5.57
1 -1 -13 105.54 5.32
1 -1 -12 36.84 2.86
1 1 -12 33.82 2.89
1 -1 -11 497.14 13.03
1 1 -11 476.15 13.16
1 -1 -10 152.14 5.75
1 1 -10 148.13 5.89
1 -1 -9 271.29 8.03
1 1 -9 277.07 8.37
1 1 -8 233.97 7.19
1 -1 -8 244.64 7.02
1 -1 -8 218.87 6.46
1 -1 -7 1015.73 20.99
1 -1 -7 1005.75 21.22
1 1 -7 1016.46 21.55
1 -1 -6 103.58 3.73
1 -1 -6 100.36 3.61
1 1 -6 99.24 3.82
1 -1 -5 7.29 0.96
1 -1 -5 8.67 0.96
1 1 -5 8.5 0.98
1 -1 -4 151.78 4.49
1 1 -4 149.82 4.4
1 -1 -4 148.15 4.31
1 -1 -3 220.01 5.94
1 1 -3 220.79 5.5
1 1 -2 237.5 5.33
1 -1 -2 244.25 5.54
1 -1 -1 129.16 3.21
1 1 -1 123.19 3.08
-1 1 0 153.89 3.6
-1 -1 0 154.8 3.33
1 1 0 147.02 3.21
1 -1 0 149.75 3.85
-1 1 -1 2759.13 50.99
-1 1 -2 1910.2 36
-1 -1 -3 1409.03 26.33
-1 1 -3 1445.29 27.3
-1 1 -4 485.53 10.44
-1 -1 -4 464.71 9.58
-1 1 -5 212.37 5.76
-1 -1 -5 207.26 5.09
-1 -1 -6 56.08 2.24
-1 1 -6 59.49 2.72
-1 -1 -7 1385.15 27.45
-1 1 -7 1421.2 28.35
-1 -1 -8 -0.52 0.62
-1 1 -8 0.75 0.48
-1 -1 -9 35.48 2.17
-1 1 -9 36.1 2.46
-1 1 -10 37.68 2.63
-1 -1 -10 38.38 2.4
-1 -1 -11 10.92 1.39
-1 1 -11 10.72 1.47
-1 -1 -12 15.68 1.78
-1 1 -12 17.42 2.03
-1 -1 -13 22.9 2.21
-1 1 -13 22.97 2.38
-1 1 -14 44.66 3.49
-1 -1 -14 47.23 3.24
-1 -1 -15 40.57 3.15
-1 1 -15 44.55 3.62
-1 1 -16 12.76 2.12
-1 -1 -16 13.62 2.12
1 2 -16 111.3 6.62
1 -2 -15 25.88 2.63
1 2 -15 34.35 3.48
1 -2 -14 66.23 4.14
1 2 -14 74.92 4.88
1 2 -13 58.89 4.06
1 -2 -13 54.45 3.57
1 2 -12 118.55 5.84
1 -2 -12 122.51 5.36
1 -2 -11 47.64 3.1
1 2 -11 51.55 3.55
1 -2 -10 31.89 2.33
1 2 -10 30.84 2.57
1 -2 -9 19.84 1.91
1 2 -9 19.84 2.03
1 -2 -9 20.26 1.77
1 2 -8 650.56 15.93
1 -2 -8 691.24 16.21
1 -2 -8 692.44 15.42
1 -2 -7 4.41 0.86
1 -2 -7 5.76 0.88
1 2 -7 4.32 0.91
1 -2 -6 93.99 3.57
1 2 -6 86.61 3.69
1 -2 -6 84.77 3.85
1 -2 -5 1390.54 28.5
1 2 -5 1402.35 28.08
1 -2 -5 1395.96 28
1 -2 -4 203.58 6.15
1 -2 -4 194.4 6.06
1 2 -4 211.68 5.85
-1 -2 3 4.49 0.48
1 -2 -3 4.27 0.62
1 2 -3 4.87 0.7
1 2 -2 1289.19 25.03
-1 -2 2 1284.45 24.72
1 -2 -2 1298.52 24.83
-1 -2 1 307.02 6.89
1 -2 -1 293.99 6.84
-1 2 0 229.68 5.48
1 2 0 219.78 4.94
-1 -2 0 233.78 5.76
-1 2 -1 1022.52 20.63
-1 -2 -1 1070.29 20.88
1 2 1 1042.55 19.35
-1 2 -2 92.68 3.24
-1 2 -3 9.88 1
-1 -2 -4 159.14 3.43
-1 2 -4 172.21 5.04
-1 2 -5 98.29 3.66
-1 -2 -5 93.35 2.53
-1 2 -6 452.87 10.73
-1 -2 -6 425.68 9.12
-1 2 -7 44.01 2.55
-1 -2 -7 38.88 1.78
-1 2 -8 329.09 9.05
-1 -2 -8 318.71 7.75
-1 2 -9 132.71 5.27
-1 -2 -9 140.19 4.46
-1 2 -10 252.66 8.07
-1 -2 -10 238.94 6.82
-1 2 -11 231.63 7.97
-1 -2 -11 237.83 7.01
-1 -2 -12 99.96 4.24
-1 2 -12 98.42 5.01
-1 2 -13 36.74 3.06
-1 -2 -13 41.55 2.78
-1 2 -14 45.02 3.59
-1 2 -15 24.46 2.77
-1 2 -16 68.41 4.97
1 3 -15 42.99 4.04
1 3 -14 123.05 6.54
1 3 -13 60.87 4.41
1 -3 -12 124.75 5.27
1 3 -12 139.65 6.43
1 3 -11 21.55 2.39
1 -3 -11 23.71 2.16
1 -3 -10 275.92 7.99
1 3 -10 271.68 9.14
1 3 -9 12.31 1.67
1 -3 -9 12.99 1.36
1 -3 -9 12.03 1.75
1 3 -8 353.53 10.17
1 -3 -8 331.56 8.83
1 -3 -8 330.43 10.47
1 -3 -7 60.82 3.69
1 -3 -7 56.98 2.85
1 3 -7 55.82 3.26
1 -3 -6 742.26 16.51
1 -3 -6 748 17.93
1 3 -6 744.07 17.09
1 -3 -5 32.8 2.52
1 3 -5 35.9 2.3
1 -3 -5 34.09 2.4
-1 -3 4 862.53 17.65
1 3 -4 858.3 18.64
1 -3 -4 868.02 19.68
1 -3 -4 882.35 18.61
1 -3 -3 8.97 0.95
-1 -3 3 7.31 0.85
1 3 -3 7.77 0.98
1 -3 -3 8.11 1.25
-1 -3 2 360.43 8.6
1 -3 -2 357.92 8.32
1 -3 -2 364.87 9.62
-1 -3 1 15.62 1.33
1 3 -1 15.06 1.14
1 -3 -1 16.61 1.29
1 3 0 184.88 4.68
-1 3 0 174.97 5.07
-1 -3 0 178.76 5.54
1 3 1 930.33 18.2
-1 -3 -1 968.12 20.28
-1 3 -1 969.46 19.54
-1 -3 -2 227.64 6.81
-1 3 -2 239.66 6.61
-1 -3 -2 231.37 4.95
-1 3 -3 19.1 1.62
-1 3 -4 1644.94 33.12
-1 3 -5 30.57 2.21
-1 3 -6 80.45 3.88
-1 3 -7 102.03 4.49
-1 3 -8 95.31 4.4
-1 3 -9 1.48 0.67
-1 3 -10 152.13 6.23
-1 3 -11 16.96 2.06
-1 3 -12 6.28 1.4
-1 3 -13 0.8 0.82
-1 3 -14 134.71 6.82
-1 3 -15 12.26 2.28
1 4 -14 10.49 2.12
1 4 -13 3 1.41
1 4 -12 60.17 4.34
1 4 -11 16.96 2.28
1 4 -10 7.43 1.44
1 4 -9 72.35 4.24
1 -4 -9 79.12 4.95
1 -4 -8 369.43 11.83
1 4 -8 347.66 10.63
1 -4 -7 68.1 3.21
1 -4 -7 73.37 4.57
1 4 -7 73.67 4
1 -4 -6 73.17 4.48
1 4 -6 69.17 3.79
1 -4 -6 74.41 3.59
1 4 -5 23.66 2.04
-1 -4 5 25.84 1.76
1 -4 -5 25.08 2.2
1 -4 -5 24.06 2.49
1 -4 -4 168.9 5.47
1 4 -4 155.24 5.68
-1 -4 4 171.58 5.5
1 -4 -4 156.42 6.52
1 4 -3 2.86 0.9
-1 -4 3 6.01 1.03
1 -4 -3 5.4 1.17
1 -4 -3 4.42 0.79
1 -4 -2 1560.16 31.22
1 4 -2 1572.1 31.56
1 -4 -2 1582.29 33.37
-1 -4 2 1573.7 32.02
-1 -4 1 138.53 5.27
1 4 -1 147.76 4.78
1 -4 -1 139.19 5.75
1 -4 -1 148.36 5.01
-1 -4 0 -0.19 0.51
1 -4 0 -0.4 0.64
1 -4 0 1.22 0.66
1 4 0 0.67 0.49
1 4 1 0.34 0.3
-1 4 -1 0.24 0.57
-1 -4 -1 0.06 0.43
-1 -4 -2 166.12 4.29
-1 -4 -2 155.89 5.96
-1 4 -2 167.9 5.67
-1 4 -3 175.16 6.16
-1 4 -4 77.69 3.96
-1 4 -5 113.11 4.98
-1 4 -6 232.62 7.97
-1 4 -7 114.69 5.39
-1 4 -8 237.44 8.46
-1 4 -9 2.84 1.29
-1 4 -10 93.19 5.27
-1 4 -11 1.42 0.95
-1 4 -12 162.17 7.57
-1 4 -13 5.6 1.79
-1 4 -14 77.59 5.43
1 5 -13 0.84 1.25
1 5 -12 73.53 5.04
1 5 -11 17.8 2.37
1 5 -10 177.45 7.65
1 5 -9 37.64 3.29
1 -5 -9 37.32 3.73
1 5 -8 145.36 6.45
1 -5 -8 126.64 6.97
1 -5 -7 133.18 6.97
1 5 -7 136.06 6.18
1 5 -6 32.84 2.71
1 -5 -6 25.71 2.94
1 5 -5 66.54 3.94
1 -5 -5 61.84 4.49
1 -5 -4 62.93 4.39
1 5 -4 70.15 3.98
1 -5 -4 64.66 3.42
1 -5 -3 256.59 9.58
1 -5 -3 273.26 7.8
-1 -5 3 260.4 8.42
1 5 -3 275.84 8.55
1 5 -2 162.36 5.76
1 -5 -2 148.62 5.32
1 -5 -2 156.36 6.88
-1 -5 2 150.6 6.03
1 -5 -1 179.57 7.36
-1 -5 1 169.98 6.63
1 5 -1 181.91 5.83
1 -5 -1 190.52 6.41
1 -5 0 150.53 5.73
1 5 0 134.91 4.55
1 -5 0 148.41 6.37
-1 -5 0 134.42 5.81
-1 -5 -1 204.76 6.1
1 -5 1 221.34 8.03
-1 -5 -1 200.69 7.55
1 -5 2 14.95 1.88
-1 5 -2 15.2 1.97
-1 5 -3 48.76 3.21
1 -5 3 46.11 3.21
-1 5 -4 679.86 16.8
1 -5 4 629.19 16.05
-1 5 -5 8.37 1.84
1 -5 5 5.68 1.21
1 -5 6 123.98 5.16
-1 5 -6 134.22 6.36
1 -5 7 171.67 6.16
-1 5 -7 196.77 7.8
-1 5 -8 10.58 1.83
-1 5 -9 24.01 2.79
-1 5 -10 105.69 6.06
-1 5 -11 40.47 3.79
-1 5 -12 4.92 1.6
1 6 -11 58.77 4.85
1 6 -10 0.14 1.35
1 6 -9 26.5 3.07
1 -6 -8 176.61 9.08
1 6 -8 204.43 8.69
1 -6 -7 0.95 1.21
1 6 -7 4.18 1.41
1 -6 -6 47.8 4.38
1 6 -6 49.58 3.95
1 6 -5 307.04 10.45
1 -6 -5 274.46 11.19
1 6 -4 31.46 2.9
1 -6 -4 32.39 3.57
1 6 -3 5.05 1.8
1 -6 -3 2.84 1.51
1 6 -2 243.44 8.01
1 -6 -2 239.31 9.79
1 -6 -1 141.52 5.71
1 6 -1 128.68 5.22
1 -6 -1 139.76 7.04
1 -6 0 1.99 1.09
1 -6 0 2.8 0.95
1 -6 1 140.68 6.81
1 -6 1 151.27 6.61
-1 6 -2 13.44 1.78
1 -6 2 12.77 2.08
-1 6 -3 128.25 5.96
1 -6 3 117.92 5.95
1 -6 4 4.55 1.36
-1 6 -4 4.77 1.42
-1 6 -5 269.61 9.78
1 -6 5 236.5 8.7
1 -6 6 8.98 1.63
-1 6 -6 6.57 1.67
-1 6 -7 5.63 1.76
-1 6 -8 25.17 3.04
-1 6 -9 74.15 5.33
-1 6 -10 49.22 4.43
1 7 -7 80.38 5.62
1 -7 -6 30.34 3.78
1 7 -6 30.06 3.24
1 -7 -5 3.44 1.76
1 7 -5 -0.42 1.12
1 7 -4 5.46 1.63
1 -7 -4 7.53 2.15
1 -7 -3 147.34 8.21
1 -7 -2 3.31 1.36
1 -7 -1 64.9 5.13
1 -7 0 0.38 1.02
1 -7 1 82.55 5.63
1 -7 2 4.99 1.89
1 -7 2 2.19 1.3
1 -7 3 89.2 5.97
1 -7 3 72.85 5.09
-1 7 -4 34.95 3.51
1 -7 4 29.1 3.08
-1 7 -5 2.5 1.92
-1 7 -6 11.26 2.22
2 0 -17 1.06 1.3
2 0 -16 75.04 5.31
2 0 -15 -1.83 1.33
2 0 -14 7.09 1.65
2 0 -13 -1.01 1.08
2 0 -12 22.62 2.5
2 0 -11 0.07 0.72
2 0 -10 1375.44 29.65
2 0 -9 -1.02 0.72
2 0 -8 112.36 3.51
2 0 -8 116.62 4.76
2 0 -7 0.36 0.27
2 0 -7 0.35 0.5
2 0 -6 412.31 10.43
2 0 -5 0.42 0.5
2 0 -4 2820.11 53.64
2 0 -3 0.32 0.43
2 0 -2 16.18 1.46
2 0 -1 0.99 0.37
2 0 0 865.97 16.94
2 0 1 0.34 0.33
-2 0 -2 5626.16 102.81
-2 0 -3 0.4 0.26
-2 0 -4 720.72 15
-2 0 -5 0.1 0.31
-2 0 -6 671.02 14.54
-2 0 -7 -0.13 0.36
-2 0 -8 893.32 19.05
-2 0 -9 -1.6 0.72
-2 0 -10 319.76 8.91
-2 0 -11 -1.14 0.92
-2 0 -12 66.95 3.73
-2 0 -13 -0.36 0.65
-2 0 -14 120.49 5.74
-2 0 -15 -2.52 1.04
-2 0 -16 -0.08 1.1
2 1 -17 9.81 2.16
2 -1 -17 10.41 2.16
2 1 -16 55.51 4.74
2 -1 -16 53.49 4.38
2 -1 -15 36.89 3.63
2 1 -15 35.26 3.47
2 1 -14 65.13 4.61
2 -1 -14 71.67 4.82
2 -1 -13 46.92 3.63
2 1 -13 40.77 3.43
2 1 -12 564.31 15.69
2 -1 -12 602.92 15.87
2 -1 -11 52.74 3.58
2 1 -11 53.89 3.6
2 -1 -10 45.62 2.72
2 1 -10 49.93 3.38
2 -1 -10 50.19 3.28
2 -1 -9 58.11 3.03
2 -1 -9 60.54 3.46
2 1 -9 57.23 3.42
2 1 -8 76.77 3.71
2 -1 -8 69.46 3.67
2 -1 -8 75.02 3.37
2 1 -7 5.24 0.94
2 -1 -7 6.34 0.92
2 -1 -7 7.32 1.22
2 -1 -6 0.43 0.44
2 1 -6 1.03 0.42
2 -1 -5 378.57 9.97
2 1 -5 384.89 9.45
2 1 -4 1600.69 31.38
2 -1 -4 1611.13 32.54
2 1 -3 15.5 1.2
2 -1 -3 14.24 1.4
2 1 -2 285.88 6.79
2 -1 -2 283.68 6.91
2 -1 -1 1332.1 25.91
2 1 -1 1348.39 25.83
2 -1 0 1.45 0.47
2 1 0 2.18 0.55
-2 1 -1 961.33 19.31
2 1 1 992.82 18.71
2 1 2 9999 181.04
-2 1 -2 9962.31 181.91
-2 1 -3 9.15 0.91
-2 -1 -3 8.85 0.63
-2 1 -4 26.69 1.71
-2 -1 -4 26.66 1.33
-2 -1 -5 163.73 4.48
-2 1 -5 162.54 5.12
-2 1 -6 17.79 1.65
-2 -1 -6 19.89 1.4
-2 -1 -7 22.29 1.5
-2 1 -7 20.44 1.66
-2 -1 -8 179.66 5.32
-2 1 -8 173.41 5.85
-2 -1 -9 15.44 1.4
-2 1 -9 16.65 1.67
-2 1 -10 37.85 2.62
-2 -1 -10 34.03 2.25
-2 -1 -11 37.73 2.49
-2 1 -11 34.78 2.67
-2 1 -12 349.96 10.56
-2 -1 -12 359.77 9.99
-2 -1 -13 27.82 2.36
-2 1 -13 24.49 2.47
-2 1 -14 6.42 1.5
-2 -1 -14 4.95 1.21
-2 -1 -15 39.96 3.26
-2 1 -15 46.65 3.77
-2 1 -16 45.6 4.02
2 2 -16 6.32 1.65
2 -2 -16 5.45 1.67
2 2 -15 -0.61 1.16
2 -2 -15 0.01 1.19
2 2 -14 9.26 1.74
2 -2 -14 10.98 2.03
2 2 -13 269.43 9.86
2 -2 -13 283.01 9.77
2 -2 -12 5.44 1.41
2 2 -12 4.29 1.34
2 2 -11 11.23 1.57
2 -2 -11 12.94 1.84
2 -2 -11 12.79 1.64
2 2 -10 490.77 13.52
2 -2 -10 507.47 13.61
2 -2 -10 513.56 13.48
2 2 -9 140.87 5.81
2 -2 -9 147.04 5.91
2 -2 -9 150.18 5.89
2 2 -8 39.18 2.68
2 -2 -8 36.68 2.58
2 -2 -8 34.22 2.57
2 -2 -7 1192.01 25.63
2 -2 -7 1197.95 25.75
2 2 -7 1205.72 25.53
2 -2 -6 279.05 8.41
2 -2 -6 274.54 8.15
2 2 -6 284.74 8.03
2 2 -5 0.22 0.39
2 -2 -5 0.81 0.82
2 2 -4 988.85 20.5
2 -2 -4 986.01 21.28
2 -2 -3 873.61 18.73
2 2 -3 938.53 18.69
2 -2 -2 8 0.91
2 2 -2 8.6 0.88
2 2 -1 171.09 4.48
2 -2 -1 191.46 5.21
2 -2 0 188.71 5.29
2 2 0 173.62 4.17
-2 2 -1 157.26 4.46
2 2 1 142.65 3.19
-2 2 -2 1.26 0.51
-2 2 -3 63.37 2.89
2 2 4 328.31 6.6
-2 2 -4 328.13 8.62
-2 -2 -5 309.88 6.56
-2 2 -5 319.99 8.54
-2 2 -6 222.92 6.89
-2 -2 -6 223.15 5.37
-2 2 -7 251.4 7.74
-2 -2 -7 258.18 6.34
-2 -2 -8 431.84 9.82
-2 2 -8 421.74 11.38
-2 2 -9 20.25 2.01
-2 -2 -9 19.9 1.45
-2 2 -10 297.95 9.33
-2 -2 -10 304.07 8.05
-2 2 -11 220.75 7.88
-2 -2 -11 208.11 6.52
-2 2 -12 56.6 3.77
-2 -2 -12 54.44 3.06
-2 2 -13 23.85 2.65
-2 2 -14 14.04 2.13
-2 2 -15 10.94 1.94
2 3 -16 1.09 1.19
2 3 -15 86.88 5.78
2 3 -14 65.14 4.73
2 3 -13 41.74 3.64
2 -3 -13 36.81 3.1
2 3 -12 29.74 2.94
2 -3 -12 28.08 2.54
2 3 -11 239.5 8.77
2 -3 -11 240.52 8.16
2 -3 -11 229.36 8.97
2 -3 -10 13.15 1.89
2 3 -10 11.9 1.69
2 -3 -10 14.45 1.8
2 -3 -9 320.24 9.51
2 3 -9 305.5 9.71
2 -3 -9 315.18 10.36
2 -3 -8 0.59 0.59
2 3 -8 0.41 0.69
2 -3 -7 456.92 12.22
2 -3 -7 441.36 12.54
2 3 -7 448.84 11.9
2 3 -6 12.84 1.49
2 -3 -6 12.09 1.63
2 -3 -6 13.14 1.69
2 -3 -5 120.19 5.13
2 -3 -5 116.59 5.12
2 3 -5 114.51 4.48
2 -3 -4 154.95 5.21
2 3 -4 138.6 4.93
2 -3 -3 44.35 2.31
2 3 -3 40.26 2.24
2 3 -2 0.57 0.5
2 -3 -2 1.5 0.61
2 3 -1 1839.97 34.95
2 -3 -1 1806.51 36
2 -3 0 1.06 0.62
2 3 0 0.05 0.29
-2 3 -1 261.19 6.96
2 3 1 246.35 5.36
-2 3 -2 78.39 3.37
-2 3 -3 42.16 2.56
-2 3 -4 102.62 4.32
-2 3 -5 1057.02 23.06
-2 3 -6 12.28 1.56
-2 3 -7 11.77 1.55
-2 3 -8 4.21 1.18
-2 3 -9 57.02 3.69
-2 3 -10 28.9 2.67
-2 3 -11 2.14 1.02
-2 3 -12 6.85 1.64
-2 3 -13 116.57 6.21
-2 3 -14 -2.21 1.46
2 4 -14 46.73 4.11
2 4 -13 224.38 9.25
2 4 -12 6.19 1.31
2 4 -11 3.53 0.98
2 -4 -11 3.74 1.42
2 4 -10 21.61 2.44
2 -4 -10 21.22 2.64
2 -4 -9 154.08 5.97
2 -4 -9 151.82 7.27
2 4 -9 150.96 6.54
2 -4 -8 9.71 1.66
2 4 -8 6.88 1.34
2 -4 -8 8.75 1.44
2 -4 -7 1068.9 24.61
2 4 -7 1115.8 24.8
2 -4 -7 1108.87 26.27
2 4 -6 2.24 0.98
2 -4 -6 2.05 0.95
2 4 -5 8.47 1.34
2 -4 -5 9.3 1.6
2 -4 -5 7.55 1.15
2 4 -4 4.65 0.89
2 -4 -4 6.8 1.13
2 -4 -4 5.01 1.12
2 4 -3 460.83 11.49
2 -4 -3 470.41 11.65
2 -4 -2 58.21 3.01
2 4 -2 54.97 2.7
2 -4 -1 173.95 5.92
2 4 -1 162.17 4.94
2 4 0 174.9 4.9
2 -4 0 189.45 6.36
2 4 1 69.63 2.29
-2 4 -1 77.93 3.56
-2 4 -2 -0.13 0.68
-2 4 -3 607.17 14.87
-2 4 -4 3.47 1.04
-2 4 -5 362.3 10.65
-2 4 -6 0.29 0.73
-2 4 -7 309.86 10.11
-2 4 -8 10.91 1.82
-2 4 -9 194.18 7.78
-2 4 -10 28.62 2.93
-2 4 -11 328.2 11.29
-2 4 -12 28.18 2.99
-2 4 -13 18.49 2.7
2 5 -13 27.48 3.17
2 5 -12 37.99 3.56
2 -5 -11 40.65 4.21
2 5 -11 49.52 3.97
2 5 -10 1.8 1.05
2 -5 -10 4.06 1.66
2 5 -9 109.9 5.75
2 -5 -9 114.11 6.74
2 5 -8 174.36 7.27
2 -5 -8 191.51 8.76
2 5 -7 72.88 4.34
2 -5 -7 75.03 5.26
2 -5 -6 5.62 1.52
2 5 -6 6.98 1.3
2 -5 -6 3.72 1.16
2 5 -5 21.7 2.19
2 -5 -5 24.56 2.89
2 -5 -5 26.34 2.57
2 -5 -4 29.52 2.44
2 5 -4 24.79 2.26
2 -5 -4 32.12 3.15
2 5 -3 16.32 1.82
2 -5 -3 15.39 1.72
2 -5 -3 16.95 2.3
2 -5 -2 61.82 3.51
2 -5 -2 58.86 4.28
2 5 -1 907.69 19.85
2 -5 -1 951.99 21.36
2 -5 -1 953.6 23.19
2 -5 0 1.89 0.74
2 5 0 2.43 0.68
2 -5 1 91.82 4.85
-2 5 -2 314.89 9.64
-2 5 -3 0.35 0.7
-2 5 -4 37.65 3.07
-2 5 -5 219.27 8.3
-2 5 -6 143.37 6.68
-2 5 -7 2.26 1.5
-2 5 -8 89.62 5.36
-2 5 -9 71.62 4.84
-2 5 -10 4.03 1.41
-2 5 -11 2.44 1.5
-2 5 -12 20.39 2.99
2 6 -11 8.62 2.12
2 -6 -10 149.5 8.71
2 6 -10 165.19 7.88
2 6 -9 24.76 2.95
2 -6 -9 24.46 3.4
2 6 -8 0.6 0.94
2 -6 -8 1.93 1.51
2 6 -7 94.76 5.53
2 -6 -7 71 5.83
2 6 -6 46.11 3.71
2 -6 -6 41.11 4.12
2 6 -5 18.43 2.35
2 -6 -5 13.16 2.36
2 6 -4 101.93 5.25
2 -6 -4 99.9 6.47
2 6 -3 9.68 1.71
2 -6 -3 6.96 1.74
2 -6 -3 9.48 1.55
2 6 -2 96.85 4.49
2 -6 -2 94.35 6.03
2 -6 -2 98.13 4.77
2 -6 -1 24.74 3.08
2 -6 -1 23.79 2.34
2 -6 0 274.34 10.78
2 -6 0 288.61 9.82
2 -6 1 27.69 3.06
2 -6 1 31.81 3.08
2 -6 2 8.79 1.8
2 -6 2 10.03 1.98
-2 6 -3 3.61 1.22
2 -6 3 6.06 1.42
2 -6 4 175.14 7.7
-2 6 -4 182.57 7.77
-2 6 -5 77.99 4.99
2 -6 5 69.56 4.53
2 -6 6 68.24 4.34
-2 6 -6 74.66 4.96
-2 6 -7 30.07 3.26
-2 6 -8 62.5 4.81
-2 6 -9 65.99 4.95
2 7 -7 10.11 2.23
2 -7 -7 14.11 2.94
2 -7 -6 94.39 7.11
2 7 -6 99.74 5.98
2 -7 -5 10.75 2.66
2 -7 -4 131.74 8.15
2 -7 -3 -1.26 1.47
2 -7 -2 66.46 5.66
2 -7 -1 20.94 3.13
2 -7 0 1.98 1.69
2 -7 1 1.88 1.39
2 -7 1 -1.74 1.59
2 -7 2 356.57 13.29
2 -7 2 364.7 12.96
2 -7 3 9.52 1.96
2 -7 3 6.34 1.89
2 -7 4 0.31 1.62
2 -7 4 2.11 1.46
-2 7 -5 2.18 1.48
-2 7 -6 75.54 5.64
3 0 -17 -2.17 1.64
3 0 -16 0.69 1.17
3 0 -15 218.49 9.53
3 0 -14 -0.23 1.25
3 0 -13 115.67 6.22
3 0 -12 -0.94 0.91
3 0 -11 416.98 12.35
3 0 -10 -0.04 0.38
3 0 -10 -1.26 0.86
3 0 -9 1254.58 25.3
3 0 -9 1294.22 27.83
3 0 -8 0.82 0.59
3 0 -7 58.55 3.46
3 0 -6 0.54 0.57
3 0 -5 375.2 10.2
3 0 -4 0.03 0.57
3 0 -3 232.31 7.39
3 0 -2 -0.22 0.5
3 0 -1 386.72 9.05
3 0 0 -0.41 0.25
3 0 1 580.88 12.57
3 0 2 0.34 0.29
-3 0 -3 1415.93 27.61
-3 0 -4 0.11 0.38
-3 0 -5 1110.01 22.84
-3 0 -6 0.81 0.58
-3 0 -7 139.41 5.08
-3 0 -8 -0.28 0.73
-3 0 -9 692.97 16.35
-3 0 -10 0.19 0.72
-3 0 -11 10.18 1.57
-3 0 -12 -0.72 0.88
-3 0 -13 41.08 3.21
-3 0 -14 -0.27 0.86
-3 0 -15 27.01 2.83
3 1 -17 153.24 8.41
3 -1 -17 168.17 8.61
3 1 -16 12.72 2.45
3 -1 -16 13.03 2.57
3 -1 -15 4.45 1.7
3 1 -15 4.27 1.6
3 1 -14 117.22 6.54
3 -1 -14 123.31 6.7
3 1 -13 98.65 5.64
3 -1 -13 96.57 5.6
3 -1 -12 53.3 3.15
3 1 -12 55.9 4.01
3 -1 -12 56.07 4.02
3 -1 -11 257.31 8.08
3 1 -11 270.37 9.34
3 -1 -11 269.31 9.43
3 -1 -10 20.9 1.93
3 1 -10 22.69 2.39
3 -1 -10 23.3 2.31
3 -1 -9 536.06 14.24
3 -1 -9 513.15 12.85
3 1 -9 525.65 13.74
3 -1 -8 2.11 0.95
3 1 -8 0.26 0.73
3 -1 -7 7.83 1.39
3 1 -7 8.92 1.33
3 1 -6 799.84 17.83
3 -1 -6 771.5 18.61
3 1 -5 23.79 1.87
3 -1 -5 21.63 2.1
3 -1 -4 74.96 3.85
3 1 -4 74.92 3.34
3 1 -3 2971.31 56.62
3 -1 -3 2966.28 56.92
3 1 -2 25.52 1.87
3 -1 -2 23.91 1.64
3 -1 -1 117.72 3.92
3 1 -1 113.07 4.32
3 1 0 251.56 6.64
3 -1 0 245.34 6.64
3 -1 1 410.11 9.69
3 1 1 396.34 8.81
3 1 2 2.35 0.49
-3 1 -2 1.69 0.41
3 1 3 290.45 7.02
-3 1 -3 290.08 7.56
-3 -1 -4 785.85 16.1
-3 1 -4 813.05 17.25
-3 1 -5 295.25 8.1
-3 -1 -5 284.19 7.06
-3 1 -6 15.13 1.6
-3 -1 -6 15.43 1.31
-3 1 -7 702.14 16.7
-3 -1 -7 737.79 15.93
-3 1 -8 97.51 4.43
-3 -1 -8 100.26 4.06
-3 1 -9 50.07 3.25
-3 -1 -9 60.33 3.15
-3 -1 -10 114.03 4.71
-3 1 -10 110.95 5.06
-3 1 -11 386.3 11.63
-3 -1 -11 430.69 11.32
-3 -1 -12 38.42 2.89
-3 1 -12 37.05 3.07
-3 -1 -13 264.53 8.73
-3 1 -13 249.14 9.06
-3 1 -14 5.81 1.5
-3 -1 -14 4.52 1.14
-3 1 -15 11.31 2.18
3 2 -16 1.43 1.43
3 -2 -16 -0.92 1.42
3 2 -15 79.26 5.51
3 -2 -15 79.43 5.32
3 2 -14 61.26 4.54
3 -2 -14 58 4.43
3 -2 -13 51.39 3.64
3 2 -13 56.37 4.21
3 -2 -13 55.49 4.18
3 -2 -12 93.55 5.04
3 2 -12 91.66 5.22
3 -2 -12 92.11 5.25
3 -2 -11 202.2 7.68
3 2 -11 200.2 7.96
3 -2 -11 204.73 8.03
3 -2 -10 65.64 4.16
3 -2 -10 66.27 3.91
3 2 -10 62.07 3.94
3 -2 -9 344.17 10.83
3 -2 -9 368.67 10.74
3 2 -9 355.36 10.64
3 -2 -8 400.53 11.7
3 2 -8 398.75 11.13
3 -2 -7 0.04 0.84
3 2 -7 2.35 0.79
3 2 -6 153.88 5.54
3 -2 -6 150.25 6.34
3 -2 -5 913.07 21.17
3 2 -5 922.25 19.89
3 -2 -4 628.69 14.71
3 2 -4 604.16 13.92
3 2 -3 76.73 3.12
3 -2 -3 74.09 3.31
3 2 -2 573.15 12.56
3 -2 -2 581.27 13.17
3 2 -1 47.14 2.09
3 -2 -1 47.61 2.5
3 2 0 383.57 8.5
3 -2 0 379.63 9.7
3 2 1 32.37 1.49
3 -2 1 32.7 2.19
-3 2 -2 53.44 2.61
3 2 2 55.49 2.2
-3 2 -3 2071.71 40.64
3 2 3 2076.48 38.69
3 2 4 948.19 18.29
-3 2 -4 952.16 20.52
3 2 5 442.69 9.49
-3 2 -5 426.05 11.19
-3 -2 -6 852.04 16.94
-3 2 -6 839.5 19.21
-3 2 -7 142 5.55
-3 -2 -7 135.72 4.08
-3 -2 -8 23.95 1.59
-3 2 -8 26.42 2.41
-3 -2 -9 190.98 5.73
-3 2 -9 188.25 7.07
-3 -2 -10 17.64 1.65
-3 2 -10 20.47 2.17
-3 -2 -11 3.13 0.91
-3 2 -11 2.68 0.95
-3 2 -12 11.65 1.82
-3 2 -13 23.29 2.58
-3 2 -14 4.4 1.55
-3 2 -15 7.16 1.85
3 3 -16 59.56 5.03
3 3 -15 -1.72 1.45
3 -3 -14 116.45 6.38
3 3 -14 122.18 6.81
3 3 -13 11.5 2.03
3 -3 -13 10.27 1.93
3 -3 -13 10.12 1.84
3 -3 -12 71.05 4.82
3 3 -12 73.92 4.78
3 -3 -12 74.49 4.62
3 3 -11 -0.35 1.07
3 -3 -11 -0.36 1
3 -3 -11 -0.33 1.03
3 -3 -10 59.25 3.97
3 -3 -10 58.11 4.18
3 3 -10 57.45 3.86
3 -3 -9 9.63 1.74
3 3 -9 11.54 1.64
3 -3 -9 11.1 1.77
3 -3 -8 54.5 3.68
3 3 -8 53.58 3.44
3 -3 -8 55.88 3.88
3 3 -7 23.04 2.1
3 -3 -7 28.2 2.69
3 -3 -6 1109.37 25.78
3 3 -6 1140.62 24.63
3 -3 -5 20.74 2.22
3 3 -5 18.24 1.72
3 -3 -4 56.71 3.18
3 3 -4 63.41 3.09
3 3 -3 525.84 12.34
3 -3 -3 539.71 12.92
3 -3 -2 371.34 9.66
3 3 -2 356.99 8.86
3 -3 -1 50.19 2.85
3 3 -1 51.82 2.25
3 -3 0 1322.16 27.87
3 3 0 1344 25.75
3 3 1 29.92 1.22
3 -3 1 29.5 2.3
-3 3 -2 4.01 0.88
-3 3 -3 3.37 0.93
-3 3 -4 270.43 8.2
-3 3 -5 36.37 2.57
-3 3 -6 12.6 1.61
-3 3 -7 10.25 1.66
-3 3 -8 173.83 6.85
-3 3 -9 35.42 2.93
-3 3 -10 207.47 8.03
-3 3 -11 0.32 0.83
-3 3 -12 29.31 2.99
-3 3 -13 67.51 4.74
-3 3 -14 59.16 4.58
3 4 -14 68.71 5.05
3 4 -13 16.79 2.41
3 -4 -13 16.95 2.65
3 -4 -12 209.66 9.48
3 4 -12 210.99 8.88
3 4 -11 10.31 1.88
3 -4 -11 8.91 1.79
3 -4 -11 9.71 1.67
3 -4 -10 58.39 3.99
3 4 -10 63.39 4.24
3 -4 -10 63.97 4.73
3 -4 -9 1.29 0.97
3 4 -9 -0.45 1.05
3 -4 -9 -1.1 0.92
3 -4 -8 378.05 11.67
3 -4 -8 372.62 12.53
3 4 -8 355.56 11.02
3 -4 -7 63.31 4.32
3 4 -7 59.69 3.66
3 -4 -7 59.6 4.31
3 -4 -6 305.67 10.88
3 -4 -6 301.61 10.69
3 4 -5 147.94 5.67
3 -4 -5 161.03 6.35
3 -4 -4 406.19 11.17
3 4 -4 406.47 10.73
3 -4 -3 -0.74 0.78
3 4 -3 0.52 0.49
3 -4 -2 380.93 10.28
3 4 -2 355.62 9.25
3 -4 -1 61.43 3.47
3 4 -1 60 2.82
3 4 0 475.41 10.61
3 -4 0 546.93 13.37
3 -4 1 3.36 1.14
-3 4 -2 416.74 11.16
-3 4 -3 1.2 0.75
-3 4 -4 191.47 7.07
-3 4 -5 3.87 1.11
-3 4 -6 638.95 16.37
-3 4 -7 39.11 3.01
-3 4 -8 98.01 5.37
-3 4 -9 76.07 4.75
-3 4 -10 6.75 1.62
-3 4 -11 2.71 1.05
-3 4 -12 67.28 4.73
-3 4 -13 10.88 1.99
3 -5 -13 15.82 2.93
3 5 -13 21.32 2.76
3 5 -12 9.17 1.76
3 -5 -12 7.45 2
3 -5 -11 69.83 5.56
3 5 -11 70.9 4.96
3 5 -10 4.7 1.37
3 -5 -10 3.5 1.38
3 -5 -9 49.56 4.62
3 5 -9 50.43 3.9
3 -5 -8 1.15 0.91
3 5 -8 2.43 1.14
3 -5 -7 45.77 4.22
3 5 -7 43.74 3.35
3 -5 -7 42.92 3.84
3 5 -6 671.52 16.71
3 -5 -6 631.34 18.77
3 -5 -6 626.87 18.07
3 5 -5 26.55 2.38
3 -5 -5 35.54 3.05
3 -5 -5 30.26 3.32
3 5 -4 32.42 2.53
3 -5 -4 37.42 2.88
3 -5 -4 35.04 3.49
3 5 -3 36.27 2.47
3 -5 -3 44.34 3.1
3 -5 -2 21.24 2.16
3 5 -2 22.12 2.01
3 5 -1 21.52 1.97
3 -5 -1 16.21 2
3 -5 0 517.56 14.33
3 -5 1 254.43 9.1
3 -5 2 4.12 1.38
-3 5 -3 8.87 1.54
-3 5 -4 78.8 4.61
-3 5 -5 57.32 4.09
-3 5 -6 4.54 1.33
-3 5 -7 126.69 6.36
-3 5 -8 60.19 4.31
-3 5 -9 5.52 1.63
-3 5 -10 132.5 6.94
-3 5 -11 14.15 2.53
3 6 -10 5.6 1.62
3 -6 -10 7.39 2.2
3 -6 -9 59.02 5.47
3 6 -9 48.29 3.9
3 6 -8 40.24 3.52
3 -6 -8 42.88 4.61
3 6 -7 24.61 2.67
3 -6 -7 25.42 3.46
3 6 -6 0.58 0.89
3 -6 -6 0.77 1.42
3 -6 -5 247.72 10.89
3 6 -5 254.22 9.03
3 6 -4 78.7 4.48
3 -6 -4 71.32 4.49
3 -6 -4 75.93 5.65
3 -6 -3 27.46 3.46
3 -6 -3 28.13 2.6
3 6 -3 27.54 2.53
3 -6 -2 6.16 1.35
3 -6 -2 10.51 2.25
3 -6 -1 157.79 6.96
3 -6 -1 156.98 8.04
3 -6 0 86.23 5.79
3 -6 0 86 5.08
3 -6 1 120.51 6.29
3 -6 2 25.72 2.97
3 -6 3 141.29 7.51
3 -6 4 15.29 2.7
-3 6 -4 19.43 2.68
-3 6 -5 36.64 3.54
-3 6 -6 74.08 5.17
-3 6 -7 9.64 2.28
-3 6 -8 41.84 4.12
-3 6 -9 196.51 9.14
3 -7 -7 42.87 4.82
3 -7 -6 18.99 3.15
3 -7 -5 1.19 1.29
3 -7 -4 2.67 1.59
3 -7 -3 242.51 11.35
3 -7 -2 0.68 1.25
3 -7 -1 6.37 2.4
3 -7 0 23.74 3.39
3 -7 0 21.55 2.64
3 -7 1 95.09 6.58
3 -7 1 92.81 5.99
3 -7 2 31.82 3.63
3 -7 2 35.7 4.12
3 -7 3 146.34 8.2
3 -7 3 157.65 8.51
3 -7 4 10 2.69
3 -7 4 10.44 2.34
3 -7 5 32.46 4.3
4 0 -17 2.87 1.69
4 0 -16 229.08 10.41
4 0 -15 -1.34 1.46
4 0 -14 174.47 8.35
4 0 -13 1.88 1.19
4 0 -12 4.39 1.41
4 0 -11 0.65 0.52
4 0 -11 2.14 1.28
4 0 -10 922.65 22.38
4 0 -9 -0.05 0.82
4 0 -8 2.59 0.89
4 0 -7 -0.33 0.75
4 0 -6 42.23 3.11
4 0 -5 -0.9 0.75
4 0 -4 190.31 7.07
4 0 -3 -0.47 0.61
4 0 -2 2321.44 45.62
4 0 -1 -0.3 0.55
4 0 0 988.9 20.59
4 0 1 0.09 0.43
4 0 2 46.6 2.56
4 0 3 -0.35 0.45
-4 0 -4 1926.03 37.49
4 0 4 1913.08 38.36
-4 0 -5 -0.15 0.45
-4 0 -6 66.76 3.35
-4 0 -7 -0.03 0.49
-4 0 -8 116.59 5.02
-4 0 -9 -1.45 0.9
-4 0 -10 76.41 4.2
-4 0 -11 -0.12 0.88
-4 0 -12 20.94 2.37
-4 0 -13 0.83 0.95
-4 0 -14 311.19 10.71
-4 0 -15 -2.85 1.65
4 -1 -17 -0.59 1.54
4 1 -17 -0.67 1.44
4 -1 -16 51.7 4.74
4 1 -16 53.97 4.87
4 -1 -15 1.6 1.25
4 1 -15 2.51 1.42
4 1 -14 111.61 6.52
4 -1 -14 110.76 6.45
4 -1 -13 1.41 0.6
4 1 -13 3.84 1.4
4 -1 -13 1.17 1.03
4 -1 -12 7.63 1.41
4 1 -12 10.28 1.96
4 -1 -12 7.61 1.8
4 -1 -11 198.25 8.2
4 -1 -11 191.8 6.87
4 1 -11 201.09 8
4 -1 -10 120.64 5.96
4 1 -10 114.75 5.72
4 -1 -9 0.54 0.83
4 1 -9 2.05 1.04
4 1 -8 1929.15 39.43
4 -1 -8 1864.11 39.96
4 -1 -7 24.58 2.46
4 1 -7 24.3 2.23
4 1 -6 18.62 1.94
4 -1 -6 21.28 2.29
4 1 -5 521.63 13.86
4 -1 -5 594.84 15.03
4 1 -4 157.48 6
4 -1 -4 159.65 6.26
4 1 -3 140.64 5.62
4 -1 -3 142.57 5.25
4 -1 -2 1241.84 25.62
4 1 -2 1225.42 26.71
4 1 -1 343.38 9.63
4 -1 -1 343.89 8.98
4 1 0 10.78 1.24
4 -1 0 9.37 1.34
4 -1 1 1.21 0.65
4 1 1 2.11 0.59
4 1 2 544.38 12.06
4 -1 2 543.43 13.02
4 -1 3 291.62 8.49
4 1 3 291.77 7.56
4 1 4 1370.17 27.78
-4 1 -4 1393.47 28.37
-4 1 -5 33.76 2.37
4 1 5 36.09 2.26
-4 -1 -6 300.11 7.85
-4 1 -6 291.82 8.67
-4 -1 -7 37.56 2.3
-4 1 -7 36.72 2.63
-4 1 -8 585.28 14.91
-4 -1 -8 574.63 13.73
-4 -1 -9 33.03 2.37
-4 1 -9 32.93 2.72
-4 -1 -10 282.32 8.62
-4 1 -10 299.58 9.65
-4 -1 -11 5.11 1.03
-4 1 -11 5.55 1.41
-4 -1 -12 150.98 6.13
-4 1 -12 148.7 6.75
-4 1 -13 59.39 4.15
-4 -1 -13 53.83 3.71
-4 1 -14 1.54 1.08
-4 1 -15 2.73 1.29
4 -2 -16 46.46 4.53
4 2 -16 58.48 4.95
4 2 -15 11.4 2.4
4 -2 -15 6.48 1.73
4 -2 -14 62.45 4.32
4 2 -14 65.85 4.91
4 -2 -14 77.65 5.44
4 -2 -13 87.57 5.1
4 2 -13 96.7 5.77
4 -2 -13 87.68 5.59
4 -2 -12 77.43 5.1
4 -2 -12 83.57 4.84
4 2 -12 79.53 4.99
4 -2 -11 44.57 3.76
4 -2 -11 50.39 3.6
4 2 -11 51.97 3.9
4 -2 -10 286.37 10.26
4 2 -10 304.94 10.1
4 -2 -10 293.88 9.74
4 -2 -9 41.17 3.42
4 2 -9 41.59 3.14
4 -2 -8 1.29 0.92
4 2 -8 1.39 0.8
4 -2 -7 247.1 8.83
4 2 -7 240.22 8.04
4 2 -6 2.4 0.81
4 -2 -6 4.28 1.17
4 2 -5 534.12 13.16
4 -2 -5 515.63 14.12
4 -2 -4 11.83 1.53
4 2 -4 10.17 1.38
4 2 -3 310.4 8.51
4 -2 -3 299.88 8.66
4 2 -2 1020.62 21.66
4 -2 -2 1021.85 21.96
4 2 -1 6.03 0.96
4 -2 -1 5.31 0.94
4 2 0 349.23 9.16
4 -2 0 339.82 9.38
4 2 1 1362.29 28.39
4 -2 1 1388.73 28.65
4 2 2 33.26 2.04
4 -2 2 26 2.38
-4 2 -3 544.49 13.25
4 2 3 558.7 11.94
-4 2 -4 1022.56 21.91
4 2 4 985.8 19.86
4 2 5 9.5 0.94
-4 2 -5 10.21 1.41
4 2 6 18.24 1.46
-4 2 -6 19.5 1.97
-4 2 -7 331.53 10.05
4 2 7 348.09 8.83
4 2 8 20.33 1.8
-4 2 -8 13.92 1.82
-4 -2 -9 0.56 0.6
-4 2 -9 5.03 1.41
-4 2 -10 1.63 0.75
-4 2 -11 26.82 2.7
-4 2 -12 80.54 4.95
-4 2 -13 14.3 2.19
-4 2 -14 99.76 5.78
4 -3 -15 30.53 3.54
4 3 -15 27.45 3.48
4 3 -14 1.36 1.45
4 -3 -14 1.12 0.94
4 -3 -14 -2.39 1.5
4 3 -13 25.74 3.12
4 -3 -13 19.52 2.67
4 -3 -13 24.43 2.94
4 3 -12 30.47 3.11
4 -3 -12 27.06 3.04
4 -3 -12 25.53 2.94
4 -3 -11 442.79 13.97
4 3 -11 456.02 13.78
4 -3 -11 443.64 14.04
4 -3 -10 15.56 2.39
4 -3 -10 14.58 2.23
4 3 -10 11.31 1.89
4 -3 -9 2.82 1.03
4 3 -9 7.73 1.61
4 -3 -8 148.35 6.86
4 3 -8 145.88 6.23
4 -3 -7 236.08 9.05
4 3 -7 226.44 7.89
4 -3 -6 1.85 1.1
4 3 -6 2.05 0.75
4 -3 -5 1057.65 24.22
4 3 -5 1050.26 23.06
4 -3 -4 3.33 0.86
4 3 -4 1.55 0.68
4 -3 -3 41.41 2.76
4 3 -3 37.95 2.27
4 -3 -2 75.05 3.82
4 3 -2 81.03 3.31
4 -3 -1 663.26 15.65
4 3 -1 625.7 13.86
4 -3 0 32.09 2.48
4 3 0 28.96 1.63
4 -3 1 38.85 2.77
4 3 1 40.14 1.73
4 -3 2 6.01 1.2
-4 3 -3 154.22 5.72
-4 3 -4 4.02 1.04
-4 3 -5 518.98 13.7
-4 3 -6 118.19 5.34
-4 3 -7 270.41 9
-4 3 -8 81.74 4.49
-4 3 -9 186.17 7.54
-4 3 -10 -2.28 1.32
-4 3 -11 129.04 6.45
-4 3 -12 2.31 1.27
-4 3 -13 78.56 5.23
4 4 -14 -1.11 1.09
4 -4 -14 1.84 1.33
4 -4 -13 216.31 10.13
4 4 -13 243.62 10.03
4 4 -12 0.89 0.94
4 -4 -12 1.62 1.38
4 -4 -12 -1.87 1.31
4 -4 -11 21.09 2.73
4 -4 -11 26.04 3.25
4 4 -11 24.46 2.71
4 -4 -10 32.7 3.26
4 4 -10 38.62 3.32
4 -4 -10 35.83 3.67
4 -4 -9 66.99 4.67
4 -4 -9 61.62 4.77
4 4 -9 65.09 4.26
4 -4 -8 10.35 1.96
4 4 -8 10.35 1.61
4 -4 -8 10.26 2.06
4 -4 -7 211.58 9
4 4 -7 211.49 7.7
4 -4 -6 62.31 4.3
4 4 -6 65.18 3.78
4 -4 -5 632.15 16.8
4 4 -5 651.5 15.82
4 4 -4 -0.08 0.83
4 -4 -4 0.84 0.74
4 4 -3 124.22 4.69
4 -4 -3 132.33 5.55
4 -4 -2 15.43 1.88
4 4 -2 11.99 1.26
4 -4 -1 68.57 3.87
4 4 -1 56.8 2.66
4 -4 0 5.99 1.5
4 4 0 4.69 1.13
4 -4 1 1228.29 27.49
4 -4 2 35.09 2.93
4 -4 3 289.8 9.98
-4 4 -4 71.59 4.18
-4 4 -5 46.33 3.32
-4 4 -6 19.57 2.22
-4 4 -7 182.33 7.5
-4 4 -8 32.3 2.98
-4 4 -9 1.29 0.91
-4 4 -10 9.85 1.85
-4 4 -11 107.57 6.04
-4 4 -12 5.76 1.53
4 5 -13 1.54 1.41
4 -5 -13 1.81 1.51
4 -5 -12 84.95 6.49
4 5 -12 93.07 5.97
4 -5 -11 168.16 9.12
4 5 -11 172.17 8.15
4 5 -10 0.54 1.18
4 -5 -10 0.04 1.06
4 -5 -9 5.45 1.73
4 5 -9 4.4 1.28
4 -5 -9 4.83 1.5
4 -5 -8 134.97 7.31
4 -5 -8 131.61 7.57
4 5 -8 133.37 6.35
4 -5 -7 68.99 5.28
4 -5 -7 78.61 5.49
4 5 -7 74.83 4.47
4 -5 -6 0.41 1.3
4 5 -6 0.57 0.72
4 -5 -5 386.04 12.77
4 5 -5 405.97 11.51
4 5 -4 -0.47 0.65
4 -5 -4 2.38 1.03
4 -5 -3 3.91 1.29
4 5 -3 2.31 0.71
4 -5 -2 144.81 6.29
4 5 -2 138.55 5.06
4 -5 -1 167.07 6.99
4 -5 0 52.58 3.8
4 -5 1 0.57 1.07
4 -5 2 210.54 8.6
4 -5 3 63.67 4.68
4 -5 4 1.25 1.17
-4 5 -4 1.21 0.81
-4 5 -5 229.11 8.89
-4 5 -6 18.57 2.44
-4 5 -7 62.4 4.44
-4 5 -8 6.99 1.81
-4 5 -9 64.58 4.89
-4 5 -10 59.28 4.52
4 -6 -10 100.31 7.27
4 6 -10 103.38 6.26
4 -6 -9 2.75 1.64
4 6 -9 4.21 1.46
4 6 -8 14.73 2.1
4 -6 -8 11.3 2.35
4 6 -7 24.6 2.74
4 -6 -7 26.21 3.46
4 -6 -6 160.9 8.63
4 6 -6 174.88 7.16
4 6 -5 2.28 1.06
4 -6 -5 6.11 1.97
4 -6 -5 3.44 1.49
4 6 -4 73.46 4.16
4 -6 -4 68.6 5.34
4 -6 -4 75.05 4.78
4 -6 -3 7.84 1.77
4 -6 -2 79.68 4.84
4 -6 -1 23.59 2.67
4 -6 0 60 4.63
4 -6 1 185.27 8.39
4 -6 2 3.66 1.23
4 -6 3 15.14 2.53
4 -6 4 295.83 11.93
4 -6 5 38.4 4.12
-4 6 -6 9.19 2.3
-4 6 -7 5.49 1.87
-4 6 -8 75.96 5.4
4 -7 -6 -0.14 1.39
4 -7 -5 23.56 3.27
4 -7 -4 104.3 7.1
4 -7 -3 2.57 1.36
4 -7 -2 49.78 4.85
4 -7 -1 18.06 2.86
4 -7 -1 20.28 2.73
4 -7 0 38.78 3.87
4 -7 0 36.82 4.16
4 -7 1 2.21 1.41
4 -7 1 1.07 1.46
4 -7 2 184.22 9.27
4 -7 2 178.38 9.52
4 -7 3 2.1 1.59
4 -7 3 0.51 1.29
4 -7 4 19.71 3.26
4 -7 4 18.69 3.32
5 0 -17 89.7 6.82
5 0 -16 2.46 1.45
5 0 -15 276.92 11.6
5 0 -14 0.92 1.09
5 0 -13 -0.58 1.25
5 0 -12 1.49 1.27
5 0 -11 84.61 5.38
5 0 -10 -1.61 0.99
5 0 -9 265.19 9.75
5 0 -8 -0.06 0.91
5 0 -7 1564.71 34.23
5 0 -6 -0.11 0.96
5 0 -5 209.15 7.96
5 0 -4 0.05 0.91
5 0 -3 213.45 7.67
5 0 -2 0.5 0.68
5 0 -1 2423.87 47.56
5 0 0 -0.67 0.65
5 0 1 297.97 8.49
5 0 2 0.13 0.46
5 0 3 388.77 10.47
5 0 4 -0.21 0.6
5 0 5 204.14 7.12
5 0 6 1.5 0.82
-5 0 -6 -0.69 0.7
-5 0 -7 234.24 7.64
-5 0 -8 -1.95 0.99
-5 0 -9 656.7 16.58
-5 0 -10 -2.46 1.24
-5 0 -11 24.56 2.69
-5 0 -12 -1.34 1.29
-5 0 -13 135.2 6.51
-5 0 -14 1.39 0.98
5 -1 -17 -1.16 1.49
5 1 -17 2.33 1.66
5 1 -16 26.97 3.44
5 -1 -16 27.19 3.62
5 1 -15 18.88 2.95
5 -1 -15 16.38 2.81
5 1 -14 5.46 1.68
5 -1 -14 1.63 1.14
5 -1 -13 328.93 10.47
5 1 -13 363.14 12.45
5 -1 -13 352.94 12.64
5 -1 -12 73.84 5.15
5 -1 -12 71.31 4.07
5 1 -12 69.71 4.88
5 -1 -11 45.77 3.97
5 1 -11 46.82 3.86
5 -1 -10 3.32 1.03
5 1 -10 5.14 1.39
5 1 -9 440.97 13.46
5 -1 -9 468.28 13.89
5 -1 -8 -0.45 0.9
5 1 -8 0.46 0.76
5 1 -7 594.68 16.2
5 -1 -7 627.17 16.65
5 1 -6 94.31 5
5 -1 -6 98.38 5.36
5 1 -5 5.26 1.36
5 -1 -5 4.53 1.29
5 -1 -4 18.82 2.16
5 1 -4 19.24 2.25
5 1 -3 916.53 21.43
5 -1 -3 897.4 20.62
5 1 -2 171.24 6.61
5 -1 -2 164.06 5.95
5 1 -1 334.15 9.76
5 -1 -1 324.97 9.28
5 -1 0 226.39 7.08
5 1 0 209.73 6.71
5 -1 1 406.41 11.1
5 1 1 421.52 10.4
5 -1 2 59.31 3.46
5 1 2 64.57 3.07
5 1 3 402.57 10.14
5 -1 3 392.13 10.95
5 1 4 39.07 2.44
5 -1 4 33.49 2.77
-5 1 -5 630.2 15.08
5 1 5 600.37 14.55
5 -1 5 608.1 15.98
-5 1 -6 21.66 2.11
5 1 6 23.09 2.04
5 1 7 290.56 8.87
-5 1 -7 284.58 9.17
5 1 8 140.09 5.87
-5 -1 -8 128.75 5.05
-5 1 -8 147.39 6.2
-5 -1 -9 43.55 2.84
-5 1 -9 45.3 3.42
-5 -1 -10 2.48 0.93
-5 1 -10 2.22 1.1
-5 -1 -11 118.14 5.34
-5 1 -11 119.94 5.99
-5 1 -12 5.31 1.32
-5 -1 -12 4.15 1.1
-5 1 -13 20.14 2.68
-5 1 -14 2.41 1.07
5 2 -16 17.23 2.75
5 -2 -16 14.25 2.73
5 2 -15 116.63 7.16
5 -2 -15 110.14 7.02
5 -2 -14 39.64 3.53
5 2 -14 44.27 4.25
5 -2 -14 46.94 4.42
5 -2 -13 1.42 0.98
5 2 -13 0.49 0.99
5 -2 -13 0.71 1.08
5 -2 -12 188.25 8.66
5 -2 -12 185.03 7.87
5 2 -12 192.99 8.49
5 -2 -11 5.27 1.46
5 2 -11 3.97 1.42
5 -2 -10 78.2 5.02
5 2 -10 70.53 4.62
5 -2 -9 37.87 3.47
5 2 -9 34.37 3.1
5 -2 -8 49.52 3.83
5 2 -8 48.22 3.56
5 -2 -7 430.58 13.35
5 2 -7 421.86 12.35
5 2 -6 34.98 2.84
5 -2 -6 39.09 3.35
5 2 -5 56.85 3.55
5 -2 -5 54.64 3.73
5 2 -4 1085.96 24.33
5 -2 -4 1067.96 24.44
5 2 -3 57.91 3.53
5 -2 -3 58.66 3.46
5 2 -2 43.09 3.01
5 -2 -2 44.72 2.97
5 -2 -1 816.39 18.85
5 2 -1 805.87 19.33
5 -2 0 161.89 6.26
5 2 0 169.16 6.38
5 -2 1 175.21 6.56
5 2 1 194.89 6.78
5 2 2 472.69 11.62
5 -2 2 449.2 12.39
5 -2 3 3.13 1.09
5 2 3 2.41 0.68
5 2 4 8.56 0.99
5 -2 4 9.59 1.64
-5 2 -5 51.43 3.26
5 2 5 48.7 2.54
5 2 6 878.82 18.87
-5 2 -6 859.27 20.48
5 2 7 25.42 2.01
-5 2 -7 24.53 2.47
5 2 8 1.55 0.86
-5 2 -8 3.5 1.36
-5 2 -9 263.26 9.32
-5 2 -10 49.83 3.76
-5 2 -11 10.32 1.76
-5 2 -12 144.41 6.96
-5 2 -13 16.17 2.37
5 -3 -15 3.64 1.56
5 3 -15 7.5 2.24
5 -3 -15 4.4 1.63
5 3 -14 2.18 1.61
5 -3 -14 4.16 1.61
5 -3 -14 2.25 1.32
5 3 -13 19.75 2.88
5 -3 -13 19.82 2.71
5 -3 -13 18.99 2.94
5 -3 -12 95.23 6.07
5 3 -12 106 6.11
5 -3 -12 91.09 5.83
5 -3 -11 0.84 1.22
5 -3 -11 0.26 0.83
5 3 -11 1.12 0.96
5 -3 -10 269.99 10.36
5 3 -10 264.27 9.89
5 -3 -9 44.89 3.86
5 3 -9 44.88 3.6
5 3 -8 0.81 0.81
5 -3 -8 -0.05 1.03
5 -3 -7 98.2 5.84
5 3 -7 101.92 5.08
5 -3 -6 620.18 17.25
5 3 -6 619.53 15.86
5 -3 -5 77.65 4.5
5 3 -5 81.43 4.24
5 -3 -4 129.17 6.08
5 3 -4 126 5.46
5 3 -3 15.73 1.63
5 -3 -3 20.1 2.06
5 3 -2 495.81 12.17
5 -3 -2 484.47 13.04
5 3 -1 132.11 4.72
5 -3 -1 122.05 5.34
5 3 0 329.34 8.47
5 -3 0 311.47 9.77
5 -3 1 8.17 1.57
5 3 1 6.9 0.95
5 3 2 531.35 11.75
5 -3 2 524.72 14.21
5 -3 3 75.52 4.5
5 -3 4 400.33 12.39
-5 3 -5 101.04 4.99
-5 3 -6 407.27 12.03
-5 3 -7 89.93 4.91
-5 3 -8 325.25 10.89
-5 3 -9 34.87 3.09
-5 3 -10 41.53 3.62
-5 3 -11 3.06 1.4
-5 3 -12 9.61 1.81
5 4 -14 25.12 3.3
5 -4 -14 18.12 3.14
5 -4 -13 2.61 1.21
5 -4 -13 -0.12 1.91
5 -4 -12 96.02 6.26
5 -4 -12 86.87 6.2
5 4 -12 101.79 6.33
5 -4 -11 51.63 4.54
5 -4 -11 57.67 4.97
5 4 -11 54.65 4.35
5 -4 -10 84.22 5.56
5 -4 -10 81.48 5.8
5 4 -10 82.07 5.27
5 -4 -9 62.4 4.75
5 4 -9 63.99 4.39
5 4 -8 22.75 2.59
5 -4 -8 24.51 3.06
5 -4 -7 2.09 1.29
5 4 -7 2.43 1.04
5 -4 -6 14.85 2.26
5 4 -6 13.8 1.84
5 4 -5 2.91 1.07
5 -4 -5 3.83 1.21
5 -4 -4 1251.52 28.49
5 4 -4 1250.13 27.12
5 4 -3 -0.22 0.6
5 -4 -3 0.62 0.69
5 -4 -2 23.84 2.44
5 4 -2 20.94 1.71
5 4 -1 2.56 0.73
5 -4 -1 2.3 1.09
5 -4 0 62.39 4.27
5 4 0 54.88 2.52
5 -4 1 27.93 2.64
5 -4 2 342.34 11.11
5 -4 3 63.08 4.35
5 -4 4 -0.76 0.91
5 -4 5 2.8 1.29
-5 4 -5 0.32 0.92
-5 4 -6 187.84 7.8
-5 4 -7 15.06 2.16
-5 4 -8 0.77 0.91
-5 4 -9 6.05 1.48
-5 4 -10 58.45 4.47
-5 4 -11 0.65 1.24
5 5 -12 47.87 4.48
5 -5 -12 36.86 4.45
5 -5 -11 6.32 2.03
5 5 -11 4.89 1.57
5 -5 -10 192.1 9.35
5 -5 -10 179.6 9.57
5 5 -10 199.02 8.78
5 -5 -9 46.48 4.48
5 -5 -9 46.27 4.47
5 5 -9 50.47 4
5 5 -8 -1.61 1.2
5 -5 -8 -0.78 1.03
5 -5 -8 -0.44 1.87
5 -5 -7 31.62 3.59
5 5 -7 25.52 2.71
5 -5 -6 122.58 6.9
5 5 -6 111.3 5.44
5 -5 -5 58.08 4.4
5 5 -5 51.01 3.36
5 5 -4 12.4 1.71
5 -5 -4 7.08 1.67
5 5 -3 485.17 12.54
5 -5 -3 485.07 14.41
5 -5 -2 13.7 2.11
5 5 -2 12.17 1.47
5 -5 -1 0.53 1.1
5 -5 0 179.73 7.9
5 -5 1 68.65 4.89
5 -5 2 182.7 8.22
5 -5 3 15.37 2.38
5 -5 4 121.01 6.68
5 -5 5 10.79 2.34
5 -5 6 78 5.74
-5 5 -6 71.46 4.85
-5 5 -7 13.1 2.22
-5 5 -8 109.02 6.32
-5 5 -9 16.7 2.44
5 6 -10 13.38 2.37
5 -6 -10 15.71 3.16
5 -6 -9 64.65 5.64
5 6 -9 68.27 4.89
5 6 -8 0.1 1.01
5 -6 -8 -1.8 1.61
5 -6 -7 95.23 6.59
5 6 -7 102.11 5.62
5 6 -6 0.03 1.15
5 -6 -6 -0.4 1.45
5 -6 -6 -0.79 1.12
5 -6 -5 66.48 5.14
5 6 -5 54.76 3.78
5 -6 -4 133.77 7.08
5 -6 -3 0.62 1.11
5 -6 -2 122.5 6.52
5 -6 -1 124.13 6.65
5 -6 0 1.8 1.49
5 -6 1 3.36 1.92
5 -6 2 57.03 4.88
5 -6 3 181.25 8.98
5 -6 4 36.87 4.18
5 -6 5 61.27 5.37
5 -6 6 13.24 2.87
5 -6 7 7.21 2.29
5 -7 -4 0.73 1.11
5 -7 -3 101.84 6.56
5 -7 -2 69.2 5.37
5 -7 -2 90.37 5.94
5 -7 -1 7.8 2.04
5 -7 0 -0.91 1.58
5 -7 1 38.41 4.18
5 -7 2 20.03 3.31
6 0 -16 6.01 2.02
6 0 -15 1.29 1.22
6 0 -14 19.28 2.9
6 0 -13 -2.2 1.39
6 0 -12 288.64 11.38
6 0 -11 0.53 0.95
6 0 -10 220.01 9.3
6 0 -9 -0.71 0.92
6 0 -8 316.35 10.94
6 0 -7 2.27 1.08
6 0 -6 2080.07 44.11
6 0 -5 0.33 0.8
6 0 -4 213.38 8.44
6 0 -3 0.72 0.91
6 0 -2 395.78 11.38
6 0 -1 -0.26 0.77
6 0 0 544.73 13.93
6 0 1 0.5 0.64
6 0 2 10.71 1.65
6 0 3 -0.88 0.71
6 0 4 656.51 16.37
6 0 5 1.32 0.75
6 0 6 461.12 13.07
6 0 7 -1.28 1.04
6 0 8 178.59 7.64
6 0 9 -0.79 0.98
-6 0 -9 -0.13 0.75
-6 0 -10 345.44 11.06
-6 0 -11 -1.02 1.29
-6 0 -12 116.6 6.07
-6 0 -13 1.61 1.21
6 1 -16 35.4 4.11
6 -1 -16 28.63 3.86
6 1 -15 35.34 4.05
6 -1 -15 32.41 3.81
6 1 -14 178.12 8.83
6 -1 -14 170.3 8.75
6 -1 -13 -0.39 0.84
6 1 -13 0.16 1.13
6 -1 -13 0.47 1.43
6 -1 -12 171.94 8.36
6 1 -12 161.95 8.1
6 -1 -11 7.15 1.86
6 1 -11 8.39 1.99
6 -1 -10 3.58 1.51
6 1 -10 1.95 1.12
6 -1 -9 8.58 1.86
6 1 -9 9.44 1.94
6 1 -8 505.09 15.37
6 -1 -8 529.92 15.41
6 1 -7 3.05 1.03
6 -1 -7 4.28 1.45
6 1 -6 176.16 7.65
6 -1 -6 184.38 7.93
6 1 -5 152.05 6.89
6 -1 -5 145.68 6.89
6 1 -4 100.92 5.35
6 -1 -4 87.95 4.98
6 1 -3 266.14 9.57
6 -1 -3 262.8 8.95
6 1 -2 200.17 7.8
6 -1 -2 196.74 7.23
6 1 -1 1.03 0.79
6 -1 -1 1.95 0.96
6 -1 0 1272.12 27.46
6 1 0 1250.96 27.14
6 -1 1 -0.29 0.71
6 1 1 0.36 0.63
6 -1 2 803.03 19.32
6 1 2 806.8 18.5
6 -1 3 188.14 7.2
6 1 3 209.06 6.83
6 1 4 72.32 3.73
6 -1 4 67.16 4.04
6 1 5 60.13 3.49
6 -1 5 57.91 3.85
6 1 6 193.09 6.96
6 -1 6 181.41 7.71
6 1 7 0.63 0.71
6 -1 7 0.92 1.03
-6 1 -8 35.93 3.07
6 1 8 37.18 2.95
-6 1 -9 59.89 4.14
6 1 9 54.54 3.76
-6 1 -10 109.58 5.91
6 1 10 109.74 5.66
-6 1 -11 1.11 1.11
6 1 11 -0.07 1.04
-6 1 -12 7.2 1.92
-6 1 -13 2.64 1.28
6 2 -16 4.36 2.08
6 -2 -16 -1.65 1.67
6 2 -15 14.18 2.68
6 -2 -15 16.36 2.74
6 -2 -14 22.84 2.79
6 2 -14 24.69 3.28
6 -2 -14 24.21 3.49
6 -2 -13 18.64 2.49
6 2 -13 22.79 3.14
6 -2 -13 20.92 3.02
6 -2 -12 92.56 6.04
6 2 -12 102.28 6.27
6 -2 -11 19.53 2.83
6 2 -11 12.87 2.57
6 -2 -10 6.79 1.94
6 2 -10 4.14 1.34
6 -2 -9 602.81 17.03
6 2 -9 555.37 16.51
6 2 -8 77.24 4.98
6 -2 -8 82.98 5.22
6 -2 -7 36.01 3.46
6 2 -7 29.48 3
6 2 -6 711.95 19.02
6 -2 -6 746.2 19.82
6 2 -5 109.56 5.74
6 -2 -5 113.31 5.8
6 2 -4 141.21 6.54
6 -2 -4 155.17 6.57
6 2 -3 501.74 14.92
6 -2 -3 554.69 14.52
6 2 -2 4.6 1.31
6 -2 -2 4.37 1.17
6 -2 -1 1.59 0.63
6 2 -1 -1.38 1.35
6 -2 0 94.65 4.72
6 2 0 105.27 5.25
6 -2 1 329.86 10.34
6 2 1 342.58 10.42
6 -2 2 6.86 1.71
6 2 2 3.07 1.26
6 2 3 3.69 0.98
6 -2 3 2.46 1.05
6 2 4 237.64 7.16
6 -2 4 227.82 8.55
6 2 5 281.01 8.18
6 -2 5 288.72 10.25
6 2 6 98.32 4.32
6 -2 6 99.66 5.8
6 -2 7 225.25 9.28
6 2 7 214.43 7.17
-6 2 -7 217.01 8.27
-6 2 -8 62.83 4.25
-6 2 -9 101.68 5.63
-6 2 -10 168.06 7.56
-6 2 -11 65.4 4.72
-6 2 -12 0.68 1.24
6 -3 -15 114.39 7.17
6 3 -15 136.69 8.1
6 -3 -15 125.72 7.82
6 -3 -14 39.12 4.06
6 3 -14 44.89 4.59
6 -3 -14 38.6 4.21
6 -3 -13 6.75 2.06
6 -3 -13 5.98 2.01
6 3 -13 5.56 1.65
6 -3 -12 43.1 4.04
6 -3 -12 39.75 4.05
6 3 -12 45.03 4.25
6 -3 -11 323.63 12.08
6 3 -11 318.2 11.83
6 -3 -10 0.45 0.97
6 3 -10 -0.84 1.25
6 -3 -9 23.48 3.07
6 3 -9 28.49 2.99
6 3 -8 5.43 1.47
6 -3 -8 7.88 1.75
6 -3 -7 4.95 1.46
6 3 -7 8.22 1.73
6 -3 -6 8.55 1.95
6 3 -6 6.73 1.53
6 -3 -5 214.11 8.66
6 3 -5 240.33 8.62
6 -3 -4 1.27 0.97
6 3 -4 0.68 0.84
6 3 -3 817.34 19.95
6 -3 -3 810.72 20.21
6 -3 -2 15.53 1.95
6 3 -2 17.9 1.96
6 -3 -1 368.81 11.4
6 3 -1 394.21 11.05
6 3 0 182.34 6.56
6 -3 0 162.37 6.86
6 3 1 50.64 3.17
6 -3 1 49.46 3.55
6 3 2 69.07 3.72
6 -3 2 69.49 4.31
6 -3 3 777.4 19.92
6 -3 4 44.32 3.56
6 -3 5 265.18 10.08
6 -3 6 28.59 3.29
-6 3 -7 102.81 5.47
6 -3 7 108.71 6.37
-6 3 -8 -0.38 1.2
-6 3 -9 79.11 5.02
-6 3 -10 2.24 1.22
-6 3 -11 1.76 1.04
-6 3 -12 2.19 1.34
6 -4 -14 1.31 1.29
6 4 -14 2.18 1.56
6 -4 -13 13.59 2.58
6 4 -13 12.59 2.58
6 -4 -13 10.88 2.48
6 -4 -12 4.62 1.99
6 4 -12 2.92 1.55
6 -4 -12 3.17 1.65
6 -4 -11 1.41 1.25
6 4 -11 0.26 1.16
6 -4 -11 0.14 1.12
6 4 -10 33.16 3.53
6 -4 -10 34.44 3.84
6 -4 -9 402.96 14.57
6 4 -9 411.75 13.59
6 4 -8 11.84 2.2
6 -4 -8 6.44 1.97
6 -4 -7 53.08 4.7
6 4 -7 42.68 3.73
6 -4 -6 1.07 1.35
6 4 -6 1.87 0.96
6 -4 -5 85.77 5.33
6 4 -5 87.06 4.77
6 4 -4 8.06 1.47
6 -4 -4 8.95 1.73
6 -4 -3 248.36 9.34
6 4 -3 242.01 7.99
6 -4 -2 0.41 0.82
6 4 -2 0.84 0.72
6 -4 -1 69.25 4.35
6 4 -1 65.79 3.21
6 -4 0 81.93 4.93
6 -4 1 352.36 11.73
6 -4 2 25.75 2.85
6 -4 3 1.24 1.03
6 -4 4 8.42 1.71
6 -4 5 107.38 6.22
6 -4 6 6.05 1.65
6 -4 7 234.5 10.25
6 -4 8 4.72 1.57
-6 4 -8 7.5 1.67
-6 4 -9 36.13 3.64
-6 4 -10 7.68 2.04
6 5 -12 4.79 1.82
6 -5 -12 4.78 1.75
6 -5 -11 100.17 7.42
6 5 -11 106.89 6.78
6 -5 -10 43.91 4.84
6 -5 -10 47.99 4.68
6 5 -10 53.36 4.51
6 5 -9 7.64 1.92
6 -5 -9 6.2 1.98
6 -5 -8 131.89 8.3
6 5 -8 121.68 6.51
6 -5 -7 15.65 2.91
6 5 -7 16.08 2.24
6 -5 -6 25.93 3.34
6 5 -6 30.77 3.04
6 -5 -5 118.76 6.81
6 5 -5 107.09 5.43
6 -5 -4 95.62 5.87
6 5 -4 89.72 4.57
6 5 -3 132.76 5.44
6 -5 -3 150.33 7.31
6 -5 -2 104.32 5.92
6 -5 -1 73.43 5.02
6 -5 0 86.47 5.39
6 -5 1 49.87 4.15
6 -5 2 32.97 3.79
6 -5 3 232.34 9.86
6 -5 4 27.22 3.39
6 -5 5 68.6 5.27
6 -5 6 172.01 8.86
6 -5 7 -0.64 1.37
6 -5 8 3.13 1.83
6 -6 -9 74.86 6.2
6 6 -9 91.15 6
6 6 -8 -0.15 1.59
6 -6 -8 -0.36 1.23
6 -6 -7 7.86 2.69
6 6 -7 5 1.6
6 -6 -6 123.5 7.79
6 -6 -5 17.87 3.13
6 -6 -4 7.67 2.13
6 -6 -3 116.11 6.96
6 -6 -2 75.54 5.43
6 -6 -1 3.68 1.56
6 -6 0 135.83 7.49
6 -6 1 16.26 2.84
6 -6 2 16.97 2.69
6 -6 3 5.58 1.83
6 -6 4 128.11 7.87
6 -6 5 0.98 1.5
7 0 -16 0.26 1.32
7 0 -15 2.42 1.63
7 0 -14 -0.99 1.29
7 0 -13 41.73 4.25
7 0 -12 -1.11 1.51
7 0 -11 527.4 16.58
7 0 -10 0.26 1
7 0 -9 19.52 2.51
7 0 -8 0.68 1.08
7 0 -7 501.97 15.12
7 0 -6 1.78 1.16
7 0 -5 142.28 7.04
7 0 -4 0.63 0.98
7 0 -3 0.1 1.02
7 0 -2 -0.41 1
7 0 -1 1565.64 33.91
7 0 0 0.8 0.77
7 0 1 444.08 12.6
7 0 2 -0.86 0.93
7 0 3 506.33 13.91
7 0 4 0.11 0.77
7 0 5 333.76 10.76
7 0 6 0.05 0.97
7 0 7 190.28 7.96
7 0 8 -0.47 0.97
7 0 9 68.69 4.77
7 0 10 -0.3 1.05
7 0 11 8.99 2.18
7 0 12 1.51 1.52
7 1 -16 34.47 4.38
7 -1 -16 32.92 4.25
7 1 -15 13.66 3.06
7 -1 -15 14.76 2.92
7 1 -14 1.28 1.49
7 -1 -14 1.04 1.38
7 -1 -13 201.89 9.48
7 1 -13 204.15 9.78
7 -1 -12 30.87 3.4
7 1 -12 29.77 3.44
7 -1 -11 13.42 2.41
7 1 -11 13.55 2.41
7 -1 -10 40.05 3.75
7 1 -10 37.55 3.82
7 1 -9 8.26 1.9
7 -1 -9 8.71 2.02
7 1 -8 1 1.09
7 -1 -8 1.92 1.11
7 1 -7 103.36 5.84
7 -1 -7 97.46 5.81
7 1 -6 40.85 3.59
7 -1 -6 39.18 3.8
7 1 -5 1141.58 27.02
7 -1 -5 1111.32 27.47
7 -1 -4 28.99 3.03
7 1 -4 31.98 3.13
7 1 -3 405.69 12.89
7 -1 -3 405.56 12.54
7 1 -2 101.83 5.78
7 -1 -2 99.87 5.31
7 1 -1 16.27 2.22
7 -1 -1 16.03 2.11
7 1 0 27.86 2.57
7 -1 0 29.75 2.8
7 -1 1 652.21 16.85
7 1 1 646.19 16.33
7 -1 2 35.38 3.1
7 1 2 35.2 2.82
7 -1 3 137.03 6.44
7 1 3 140.73 6.19
7 -1 4 67.36 4.32
7 1 4 67.56 3.96
7 1 5 116.44 5.39
7 -1 5 118.77 6.06
7 1 6 0.61 0.77
7 -1 6 3.16 1.03
7 -1 7 11.18 2.13
7 1 7 13.23 1.85
7 1 8 117.85 5.81
7 -1 8 119.89 6.65
7 1 9 33 3.16
7 -1 9 36.38 3.78
7 -1 10 4.22 1.71
7 1 10 0.73 1
7 -1 11 270.78 11.55
7 -1 12 0.47 1.54
7 2 -15 4.74 1.72
7 -2 -15 1.92 1.53
7 -2 -14 155.96 8.41
7 -2 -14 137.12 7.37
7 2 -14 132.23 7.98
7 -2 -13 29.7 3.62
7 2 -13 28 3.58
7 -2 -12 4.29 1.28
7 2 -12 2.88 1.29
7 -2 -11 230.29 9.91
7 2 -11 231.63 10.19
7 -2 -10 151.18 7.72
7 2 -10 143.15 7.66
7 2 -9 47.86 4.29
7 -2 -9 52.73 4.39
7 2 -8 84.9 5.65
7 -2 -8 87.04 5.82
7 2 -7 129.37 7.05
7 -2 -7 132.99 7.36
7 2 -6 24.07 2.95
7 -2 -6 30.73 3.35
7 2 -5 107.05 6.01
7 -2 -5 106.97 6.09
7 2 -4 410.39 13.27
7 -2 -4 434.48 13.26
7 2 -3 16.12 2.31
7 -2 -3 15.67 2.08
7 2 -2 2.22 1.39
7 -2 -2 1.2 1.11
7 2 -1 192.23 7.85
7 -2 -1 175.7 7.35
7 -2 0 212.43 8.14
7 2 0 219.56 8.4
7 -2 1 132.69 6.15
7 2 1 138.97 6.27
7 -2 2 188.6 7.75
7 2 2 190.6 7.21
7 -2 3 155.53 7.01
7 2 3 160.77 6.29
7 -2 4 163.56 7.45
7 2 4 165.5 6.28
7 -2 5 309.8 11.09
7 2 5 305.87 9.42
7 -2 6 150.99 7.53
7 2 6 143.74 5.9
7 -2 7 2.77 1.3
7 -2 8 10.85 2.24
7 -2 9 78.62 5.78
7 -2 10 65.27 5.45
7 -2 11 0.12 1.38
7 -3 -14 7.91 2.38
7 3 -14 6.37 2.23
7 -3 -13 22.29 3.33
7 3 -13 17.03 3.03
7 -3 -12 21.17 3.01
7 3 -12 17.22 2.87
7 -3 -11 1.56 1.58
7 3 -11 -1.36 1.46
7 -3 -10 169.67 8.65
7 3 -10 164.04 8.47
7 -3 -9 7.32 1.99
7 3 -9 5.4 1.43
7 -3 -8 147.09 8.06
7 3 -8 146.97 7.64
7 -3 -7 7.6 2.31
7 3 -7 7.4 1.67
7 3 -6 137.61 7.01
7 -3 -6 135.81 7.35
7 3 -5 105.02 5.97
7 -3 -5 99.89 5.91
7 -3 -4 26.14 2.82
7 3 -4 25.28 2.88
7 3 -3 73.74 4.69
7 -3 -3 69.02 4.58
7 3 -2 892.79 22.83
7 -3 -2 931.22 22.82
7 -3 -1 2.26 1.18
7 3 -1 2.33 1.16
7 3 0 10.35 1.97
7 -3 0 6.83 1.57
7 3 1 3.3 1.01
7 -3 1 6.31 1.38
7 -3 2 36.66 3.51
7 3 2 23.61 2.59
7 -3 3 55.03 4.29
7 -3 4 108.39 6.16
7 -3 5 2.21 1.13
7 -3 6 8.56 2.03
7 -3 7 14.31 2.62
7 -3 8 442.91 15.33
7 -3 9 2.14 1.61
7 -3 10 1.49 1.79
7 -4 -13 4.99 1.87
7 4 -13 7.25 2.32
7 -4 -13 1.66 1.74
7 -4 -12 2.69 1.49
7 4 -12 7.74 2.12
7 -4 -11 -0.47 1.5
7 4 -11 2.13 1.59
7 -4 -10 65.32 5.47
7 4 -10 60.88 5
7 4 -9 7.73 2.18
7 -4 -9 2.74 1.71
7 -4 -8 275.22 12.19
7 4 -8 281.64 11.1
7 -4 -7 27.42 3.8
7 4 -7 25.27 2.89
7 -4 -6 41.14 4.13
7 4 -6 38.22 3.52
7 -4 -5 -0.46 1.15
7 4 -5 0.09 1.14
7 -4 -4 332.55 11.86
7 4 -4 329.58 10.84
7 -4 -3 45.69 3.9
7 4 -3 50.76 3.59
7 -4 -2 3.84 1.72
7 4 -2 2.72 1.3
7 -4 -1 131.35 6.56
7 4 -1 125.99 5.31
7 -4 0 52.34 4.09
7 -4 1 10 1.93
7 -4 2 255.85 10.05
7 -4 3 3.7 1.64
7 -4 4 131.18 7.14
7 -4 5 5.72 1.83
7 -4 6 116.88 7
7 -4 7 1.79 1.22
7 -4 8 119.09 7.32
7 -4 9 -1.75 1.62
7 5 -11 11.24 2.7
7 -5 -11 8.86 2.33
7 -5 -11 7.08 2.54
7 -5 -10 65.93 6.16
7 5 -10 68.62 5.7
7 -5 -9 105.39 7.73
7 5 -9 108.36 6.66
7 -5 -8 82.2 6.71
7 5 -8 79.23 5.61
7 -5 -7 49.47 5.13
7 5 -7 44.18 3.89
7 -5 -6 21.1 3.37
7 5 -6 16.42 2.47
7 -5 -5 66.6 5.37
7 5 -5 55 3.99
7 5 -4 12.34 1.79
7 -5 -4 15.92 2.66
7 -5 -3 12.97 2.36
7 -5 -2 337.88 12.42
7 -5 -1 65.29 4.92
7 -5 0 120.82 6.82
7 -5 1 56.02 4.61
7 -5 2 5.96 1.99
7 -5 3 -0.77 1.51
7 -5 4 43.03 4.37
7 -5 5 72.4 5.64
7 -5 6 5.48 1.74
7 -5 7 19.68 2.94
7 -6 -7 98.59 7.85
7 -6 -6 9.72 2.48
7 -6 -5 30.3 3.82
7 -6 -4 2.35 1.34
7 -6 -3 26.93 3.5
7 -6 -2 4.71 2.05
7 -6 -1 265.58 11.32
7 -6 0 -3.24 1.91
7 -6 1 -2.68 1.91
7 -6 2 49.57 4.8
7 -6 3 36.43 4.33
8 0 -15 -0.71 1.24
8 0 -14 -0.29 1.48
8 0 -13 -1.78 1.58
8 0 -12 170.38 8.62
8 0 -11 -0.97 1.14
8 0 -10 147.94 7.72
8 0 -9 1.18 1.08
8 0 -8 1.08 1.12
8 0 -7 0.55 1.07
8 0 -6 261.08 10.47
8 0 -5 1.65 1.42
8 0 -4 403.52 13.76
8 0 -3 1.25 0.99
8 0 -2 212.41 8.78
8 0 -1 -0.11 0.81
8 0 0 143.28 6.77
8 0 1 -0.58 0.85
8 0 2 718.33 18.84
8 0 3 -0.03 0.86
8 0 4 544.77 15.45
8 0 5 -0.6 1.15
8 0 6 32.72 3.22
8 0 7 -0.76 1.11
8 0 8 11.32 2.22
8 0 9 1.27 1.29
8 0 10 22.89 3.07
8 0 11 1.89 1.62
8 1 -15 25.08 3.72
8 -1 -15 27.05 3.64
8 1 -14 5.75 1.95
8 -1 -14 8.33 2.18
8 -1 -13 17.87 3.04
8 1 -13 17.42 2.91
8 -1 -12 22.34 3.23
8 1 -12 19.67 2.94
8 -1 -11 19.9 3.06
8 1 -11 22.64 3.15
8 1 -10 355.22 12.83
8 -1 -10 324.07 12.34
8 1 -9 33.84 3.65
8 -1 -9 33.5 3.73
8 1 -8 190.45 8.62
8 -1 -8 180.24 8.6
8 1 -7 253.27 10.14
8 -1 -7 244.06 10.38
8 1 -6 160.5 7.67
8 -1 -6 156.41 8.12
8 -1 -5 36.03 3.87
8 1 -5 43.04 3.87
8 1 -4 611.48 17.7
8 -1 -4 609.59 17.87
8 1 -3 61.81 4.62
8 -1 -3 65.91 4.75
8 1 -2 233.05 9.53
8 -1 -2 239.65 9.33
8 1 -1 58.32 4.47
8 -1 -1 65.85 4.5
8 1 0 119.49 6.02
8 -1 0 118.87 6.05
8 1 1 42.85 3.49
8 -1 1 43.85 3.6
8 -1 2 48.47 3.72
8 1 2 53.69 3.83
8 -1 3 46.46 3.74
8 1 3 45.47 3.52
8 -1 4 45.77 3.83
8 1 4 49.77 3.71
8 1 5 2.97 1.25
8 -1 5 0.41 1.12
8 1 6 418.72 12.76
8 -1 6 408.85 13.71
8 1 7 63.19 4.37
8 -1 7 62.08 4.88
8 -1 8 24.09 3.19
8 1 8 19.63 2.51
8 1 9 54.94 4.26
8 -1 9 60.68 4.97
8 -1 10 46.53 4.56
8 -1 11 10.13 2.43
8 2 -15 35.12 4.42
8 -2 -15 35.53 4.26
8 -2 -14 -0.85 1.33
8 2 -14 -2.57 1.97
8 -2 -13 120.48 7.4
8 2 -13 109.53 7.54
8 -2 -12 107.26 6.82
8 2 -12 114.54 7.43
8 -2 -11 0.06 1.12
8 2 -11 2.71 1.74
8 2 -10 63.85 5.27
8 -2 -10 67.77 5.27
8 2 -9 167.58 8.66
8 -2 -9 175 8.82
8 -2 -8 36.88 4.12
8 2 -8 41.54 4.01
8 2 -7 0.93 1.14
8 -2 -7 -0.22 1.11
8 2 -6 99.89 6.14
8 -2 -6 101.01 6.6
8 2 -5 11.16 2.14
8 -2 -5 9.36 1.93
8 2 -4 158.21 7.59
8 -2 -4 162.13 7.83
8 2 -3 208.62 8.77
8 -2 -3 197.18 8.58
8 2 -2 112.31 6.11
8 -2 -2 121.92 6.4
8 2 -1 436.75 13.9
8 -2 -1 410.85 13.25
8 2 0 321.48 11.16
8 -2 0 304.84 10.82
8 -2 1 58.88 4.22
8 2 1 61.74 4.39
8 -2 2 246.67 9.49
8 2 2 254.51 9.29
8 2 3 29.79 2.73
8 -2 3 28.99 3.24
8 -2 4 157.52 7.73
8 2 4 159.65 6.98
8 -2 5 181.55 8.47
8 2 5 170.13 7.11
8 -2 6 11.13 2.22
8 -2 7 34.56 3.86
8 -2 8 23.69 3.41
8 -2 9 32.12 3.89
8 -2 10 4.22 2.17
8 -3 -14 3.48 1.66
8 3 -14 3.87 2.14
8 -3 -13 78.66 6.03
8 3 -13 66.2 6
8 -3 -12 1.1 1.16
8 3 -12 -1.49 1.41
8 -3 -11 22.08 3.45
8 3 -11 29.04 3.81
8 -3 -10 48.71 4.73
8 3 -10 37.9 4.2
8 -3 -9 4.43 2.32
8 3 -9 1.88 1.85
8 3 -8 2 1.32
8 -3 -8 4.56 1.51
8 3 -7 467.7 16.17
8 -3 -7 522.73 17.4
8 -3 -6 4.27 1.63
8 3 -6 3.14 1.56
8 3 -5 188.24 9.06
8 -3 -5 202.96 9.22
8 3 -4 48.65 4.32
8 -3 -4 44.58 3.97
8 3 -3 47.74 4.32
8 -3 -3 46.51 4.04
8 3 -2 46.79 4.05
8 -3 -2 47.89 4
8 3 -1 71.24 5.25
8 -3 -1 65.09 4.63
8 -3 0 0.66 1.1
8 3 0 0.46 1.1
8 -3 1 12.83 2.13
8 3 1 13.49 2.18
8 -3 2 31.72 3.3
8 -3 3 299.22 11.3
8 -3 4 1.36 1.34
8 -3 5 7.67 1.95
8 -3 6 37.05 3.88
8 -3 7 126.97 7.64
8 -3 8 1.08 1.4
8 -3 9 52.79 5.07
8 -4 -12 0.8 1.76
8 4 -12 3.07 2.18
8 -4 -11 -0.41 1.79
8 4 -11 -0.4 1.55
8 4 -10 -2.61 2.04
8 -4 -10 -1.37 1.59
8 -4 -9 202.62 10.81
8 4 -9 196.97 10.01
8 4 -8 32.43 4.01
8 -4 -8 29.81 4.22
8 -4 -7 2.58 1.37
8 4 -7 6.35 1.97
8 -4 -6 6.69 2.02
8 4 -6 6.42 1.61
8 -4 -5 18.43 3.02
8 4 -5 17.96 2.74
8 -4 -4 0.11 1.18
8 4 -4 0.41 1.16
8 -4 -3 207.65 9.33
8 4 -3 214.2 8.62
8 4 -2 17.9 2.35
8 -4 -2 16.04 2.45
8 -4 -1 154.52 7.75
8 -4 0 10.4 2.08
8 -4 1 256.83 10.28
8 -4 2 30.09 3.33
8 -4 3 29.45 3.66
8 -4 4 3.13 1.57
8 -4 5 127.53 7.68
8 -4 6 14.68 2.7
8 -4 7 67.47 5.61
8 -4 8 26.44 3.58
8 5 -10 27.27 3.79
8 -5 -10 21.32 3.84
8 5 -9 4.65 2.39
8 -5 -9 5.03 2.66
8 -5 -8 6.87 2.36
8 5 -8 8.79 2.27
8 -5 -7 181.07 10.67
8 5 -7 188.05 8.92
8 -5 -6 25.26 3.87
8 5 -6 20.06 2.59
8 -5 -5 53.76 5.17
8 5 -5 52.17 4.22
8 -5 -4 29.84 3.74
8 -5 -3 24.09 3.39
8 -5 -2 5.4 1.88
8 -5 -1 68.04 5.41
8 -5 0 60.27 4.99
8 -5 1 21.47 2.94
8 -5 2 65.16 5.26
8 -5 3 90.82 6.45
8 -5 4 10.76 2.44
8 -5 5 5.11 2.01
8 -6 -5 2.04 1.74
8 -6 -4 16.06 3.34
8 -6 -3 7.09 2.54
8 -6 -2 26.7 3.72
8 -6 -1 29.35 3.94
8 -6 0 47.97 4.98
9 0 -14 -3.15 1.86
9 0 -13 2.49 1.36
9 0 -12 0.23 1.48
9 0 -11 186.47 9.11
9 0 -10 -1.65 1.39
9 0 -9 54.46 4.71
9 0 -8 -0.07 1.18
9 0 -7 2.87 1.47
9 0 -6 -0.76 1.32
9 0 -5 112.92 6.97
9 0 -4 -0.75 1.3
9 0 -3 621.15 18.95
9 0 -2 -1.3 1.38
9 0 -1 477.2 15.22
9 0 0 0.15 0.95
9 0 1 -0.37 0.98
9 0 2 -2.51 1.79
9 0 3 99 5.8
9 0 4 1.42 1.22
9 0 5 32.07 3.45
9 0 6 -0.89 1.1
9 0 7 97.68 5.97
9 0 8 0.09 1.17
9 0 9 14.88 2.64
9 1 -14 -1.16 1.42
9 -1 -14 0.45 1.35
9 -1 -13 3.37 1.66
9 1 -13 3.94 1.94
9 -1 -12 39.04 4.1
9 1 -12 47.8 4.71
9 -1 -11 39.84 4.02
9 1 -11 39.37 4.16
9 1 -10 -0.26 1.16
9 -1 -10 -0.17 1.09
9 1 -9 309.61 12.08
9 -1 -9 323.66 12.43
9 1 -8 53.75 4.48
9 -1 -8 51.62 4.67
9 1 -7 49.16 4.32
9 -1 -7 51.83 4.87
9 1 -6 81.82 5.5
9 -1 -6 70.54 5.69
9 1 -5 173.02 8.5
9 -1 -5 181 9.29
9 -1 -4 13.07 2.43
9 1 -4 12.49 2.33
9 -1 -3 2.25 1.31
9 1 -3 0.75 1.04
9 1 -2 128.05 7.12
9 -1 -2 133.38 7.22
9 1 -1 2.66 1.14
9 -1 -1 5.16 1.56
9 1 0 1.64 1.58
9 -1 0 5.33 1.69
9 1 1 674.5 18.76
9 -1 1 668.87 18.92
9 1 2 79.93 5.15
9 -1 2 77.04 5.13
9 -1 3 134.82 7.05
9 1 3 151.68 7.15
9 -1 4 32.01 3.42
9 1 4 31.84 3.18
9 -1 5 162.3 8.16
9 1 5 180.38 8.06
9 1 6 18.14 2.53
9 -1 6 21.18 2.93
9 -1 7 172.49 8.62
9 1 7 162.56 7.74
9 -1 8 21.1 3.07
9 -1 9 1.25 1.27
9 -2 -14 128.52 7.89
9 2 -14 139.16 8.7
9 -2 -13 0.2 1.51
9 2 -13 4.21 2.02
9 -2 -12 1.93 1.21
9 2 -12 3.65 1.67
9 -2 -11 52.28 4.79
9 2 -11 54.98 5.05
9 -2 -10 21.68 3.23
9 2 -10 21.54 3.23
9 -2 -9 43.74 4.49
9 2 -9 41.23 4.37
9 2 -8 71.56 5.6
9 -2 -8 61.32 5.65
9 2 -7 48.08 4.32
9 -2 -7 40.36 4.46
9 -2 -6 16.08 2.91
9 2 -6 21.8 2.87
9 -2 -5 15.2 2.67
9 2 -5 21.43 2.79
9 2 -4 245.65 10.16
9 -2 -4 261.82 10.88
9 2 -3 252.76 10.23
9 -2 -3 264.94 10.8
9 2 -2 18.79 2.62
9 -2 -2 18.18 2.63
9 2 -1 188.62 8.66
9 -2 -1 195.83 8.77
9 2 0 164.07 8.19
9 -2 0 183.36 8.38
9 2 1 1.51 1.26
9 -2 1 1.2 1.3
9 2 2 5.34 1.57
9 -2 2 7.17 1.66
9 2 3 20.5 2.61
9 -2 3 22.13 2.89
9 2 4 12.68 2.34
9 -2 4 14.24 2.53
9 -2 5 29.29 3.6
9 -2 6 28.85 3.65
9 -2 7 63.07 5.28
9 -2 8 2.45 1.67
9 -2 9 9.95 2.49
9 -3 -13 2.42 1.9
9 3 -13 -2.6 1.84
9 -3 -12 206.86 10.26
9 3 -12 189.58 10.55
9 -3 -11 15.57 2.94
9 3 -11 10.98 2.78
9 -3 -10 30.99 4.13
9 3 -10 28.07 3.9
9 -3 -9 41.83 4.72
9 3 -9 34.98 4.19
9 3 -8 95.79 6.79
9 -3 -8 95.67 7.26
9 3 -7 58.92 5.36
9 -3 -7 53.63 5.34
9 3 -6 85.14 6.31
9 -3 -6 95.06 6.92
9 3 -5 0.29 1.29
9 -3 -5 -0.43 1.23
9 3 -4 34.54 3.66
9 -3 -4 34.81 3.81
9 3 -3 0.49 1.32
9 -3 -3 0.23 1.11
9 3 -2 361.13 12.68
9 -3 -2 335 12.55
9 3 -1 4.01 1.34
9 -3 -1 1.14 1.09
9 -3 0 3.41 1.18
9 3 0 2.19 1.12
9 -3 1 0.6 1.05
9 3 1 0.51 1.15
9 -3 2 17.22 2.61
9 -3 3 1.36 1.57
9 -3 4 220.83 10.12
9 -3 5 14.68 2.87
9 -3 6 30.88 3.76
9 -3 7 45.05 4.77
9 -3 8 32.46 4.31
9 -4 -11 4.64 2.31
9 4 -11 3.13 2.06
9 4 -10 9.09 2.48
9 -4 -10 7.64 2.43
9 4 -9 1.48 1.82
9 -4 -9 -2.39 2.12
9 -4 -8 150.53 9.84
9 4 -8 139.42 8.64
9 -4 -7 24.65 3.77
9 4 -7 20.73 3.33
9 -4 -6 168.05 9.67
9 4 -6 153.1 8.7
9 -4 -5 2.54 1.66
9 4 -5 7.3 2.12
9 -4 -4 149.39 8.28
9 4 -4 116.19 7.18
9 -4 -3 -1.5 1.33
9 4 -3 -2.92 1.77
9 -4 -2 14.3 2.68
9 -4 -1 8.38 1.86
9 -4 0 264.12 11.02
9 -4 1 60.85 4.98
9 -4 2 56.47 4.82
9 -4 3 21.3 3.09
9 -4 4 17.19 3.04
9 -4 5 4.31 2.23
9 -4 6 20.11 3.1
9 -5 -8 49.96 5.89
9 5 -8 48.01 4.96
9 -5 -7 23.52 3.88
9 5 -7 17.64 2.94
9 -5 -6 74.01 6.75
9 -5 -5 65.46 5.85
9 -5 -4 48.44 5.19
9 -5 -3 4.3 1.91
9 -5 -2 61.92 5.33
9 -5 -1 11.23 2.5
9 -5 0 6.49 1.95
9 -5 1 73.43 5.9
9 -5 2 15.37 2.79
9 -5 3 1.32 1.4
10 0 -13 -0.49 1.51
10 0 -12 1.4 1.37
10 0 -11 1.18 1.27
10 0 -10 35.39 3.86
10 0 -9 -2 1.51
10 0 -8 396.63 14.37
10 0 -7 -0.7 1.52
10 0 -6 292.43 12.43
10 0 -5 2.04 1.53
10 0 -4 48.41 5.03
10 0 -3 0.41 1.92
10 0 -2 137.22 7.98
10 0 -1 -0.21 1.57
10 0 0 154.43 8.25
10 0 1 -1.53 1.62
10 0 2 63.14 5
10 0 3 1.97 1.6
10 0 4 11.46 2.34
10 0 5 0.91 1.26
10 0 6 53.18 4.59
10 0 7 1.79 1.63
10 0 8 226.27 10.09
10 -1 -13 28.02 3.68
10 1 -13 28.25 3.83
10 1 -12 61.59 5.4
10 -1 -12 53.79 4.92
10 1 -11 24.12 3.5
10 -1 -11 26.98 3.57
10 1 -10 130.53 7.62
10 -1 -10 112.98 7.28
10 1 -9 -0.39 1.36
10 -1 -9 1.13 1.52
10 1 -8 35.93 3.98
10 -1 -8 32.48 4.18
10 1 -7 82.33 6.01
10 -1 -7 83.06 6.61
10 1 -6 0.34 1.16
10 -1 -6 2.05 1.34
10 -1 -5 31.19 4.09
10 1 -5 27.38 3.39
10 1 -4 71.31 5.62
10 -1 -4 75.19 6.22
10 -1 -3 2.87 1.3
10 1 -3 5.12 1.74
10 1 -2 164.76 8.76
10 -1 -2 178.79 9.16
10 1 -1 23.48 3.32
10 -1 -1 20.27 3.08
10 1 0 195.45 9.38
10 -1 0 198.67 9.4
10 1 1 75.05 5.68
10 -1 1 71.27 5.37
10 1 2 166.21 8.36
10 -1 2 157.61 8.18
10 -1 3 30.26 3.56
10 1 3 25.66 3.22
10 -1 4 135.45 7.64
10 1 4 149.67 7.74
10 -1 5 6.83 1.94
10 1 5 6.02 1.84
10 -1 6 99.18 6.76
10 1 6 100.95 6.49
10 -1 7 13.09 2.57
10 -1 8 1.28 1.74
10 -2 -12 0.9 1.26
10 2 -12 -0.64 1.55
10 2 -11 78.64 6.21
10 -2 -11 73.4 5.99
10 -2 -10 3.04 1.95
10 2 -10 2.35 1.49
10 2 -9 42.15 4.28
10 -2 -9 44.99 4.84
10 2 -8 138.84 7.86
10 -2 -8 123.19 8.26
10 2 -7 7.77 2.47
10 -2 -7 5.69 2.4
10 2 -6 101.78 6.38
10 -2 -6 104.2 7.6
10 2 -5 289.9 11.59
10 -2 -5 303.28 13.09
10 -2 -4 1.33 1.62
10 2 -4 2.88 1.14
10 2 -3 150.22 7.82
10 -2 -3 158.23 8.59
10 -2 -2 38.85 4.06
10 2 -2 37.32 3.84
10 2 -1 51.94 4.56
10 -2 -1 53.26 4.74
10 -2 0 43.17 4.26
10 2 0 37.09 3.98
10 -2 1 6.57 2.09
10 2 1 3.85 1.66
10 2 2 80.35 5.78
10 -2 2 81.32 5.8
10 2 3 54.46 4.67
10 -2 3 54.4 4.71
10 -2 4 6.56 2.23
10 -2 5 124.87 7.69
10 -2 6 2.68 1.42
10 -2 7 0.02 1.72
10 -3 -11 63.14 5.88
10 3 -11 52.61 5.5
10 -3 -10 8.69 2.47
10 3 -10 8.8 2.43
10 -3 -9 6.75 2.51
10 3 -9 5.97 1.86
10 3 -8 1.03 1.47
10 -3 -8 -1.99 1.89
10 3 -7 178.8 9.69
10 -3 -7 182.67 10.64
10 3 -6 51.69 4.85
10 -3 -6 52.78 5.55
10 3 -5 0.03 1.31
10 -3 -5 0.88 1.57
10 3 -4 31.68 3.83
10 -3 -4 30.04 3.82
10 3 -3 49.59 4.43
10 -3 -3 40.54 4.32
10 3 -2 17.85 2.83
10 -3 -2 19.42 2.91
10 3 -1 202.08 9.26
10 -3 -1 219.97 10.14
10 3 0 9.48 2.15
10 -3 0 13.57 2.6
10 -3 1 63.13 5.19
10 -3 2 46.22 4.43
10 -3 3 131.78 7.9
10 -3 4 0.46 1.4
10 -3 5 9.98 2.29
10 -3 6 12.43 3.09
10 4 -9 28.07 4.03
10 -4 -9 30.86 4.65
10 4 -8 0.04 1.9
10 -4 -8 1.38 2.28
10 -4 -7 3.9 2.66
10 4 -7 1.12 2.19
10 -4 -6 1.18 1.72
10 4 -6 3.32 2.05
10 -4 -5 244.82 11.68
10 4 -5 181.61 10.07
10 -4 -4 20.85 3.32
10 4 -4 18.35 3.29
10 -4 -3 124.23 7.84
10 -4 -2 3 1.76
10 -4 -1 41.25 4.36
10 -4 0 5.25 2.07
10 -4 1 23.56 3.42
10 -4 2 24.89 3.54
10 -4 3 0.96 1.59
10 -5 -3 5.98 1.86
10 -5 -2 1.9 1.81
11 0 -12 -2.71 1.6
11 0 -11 60.22 5.31
11 0 -10 2.4 1.61
11 0 -9 28.98 3.73
11 0 -8 0.55 1.47
11 0 -7 185.01 9.85
11 0 -6 -1.16 1.34
11 0 -5 173.96 9.8
11 0 -4 -0.63 2.12
11 0 -3 139.14 8.88
11 0 -2 -0.46 1.58
11 0 -1 9.6 2.54
11 0 0 -1.54 1.36
11 0 1 25.04 3.61
11 0 2 1.65 1.65
11 0 3 435.02 15.58
11 0 4 0.01 1.46
11 0 5 23.96 3.56
11 0 6 -0.79 1.41
11 -1 -12 20.65 3.36
11 1 -12 17.86 3.08
11 1 -11 7.12 2.19
11 -1 -11 4.28 2.1
11 1 -10 5.02 1.89
11 -1 -10 2.5 1.3
11 1 -9 98.89 6.69
11 -1 -9 96.19 7.03
11 1 -8 0.27 1.42
11 -1 -8 -0.48 1.62
11 1 -7 61.29 5.35
11 -1 -7 73.36 6.45
11 1 -6 7.89 2.43
11 -1 -6 7.11 2.43
11 -1 -5 31.55 4.42
11 1 -5 35.84 4.16
11 -1 -4 14.11 3.21
11 1 -4 8.96 2.22
11 1 -3 82.01 6.41
11 -1 -3 90.82 7.2
11 1 -2 84.35 6.49
11 -1 -2 87.66 6.8
11 1 -1 97.53 7.13
11 -1 -1 100.19 7.13
11 1 0 0.36 1.63
11 -1 0 1.72 1.38
11 1 1 168.58 9.18
11 -1 1 161.08 8.85
11 1 2 17.52 3.21
11 -1 2 14.86 3.04
11 1 3 20.2 3.23
11 -1 3 20.86 3.25
11 -1 4 3.07 1.77
11 1 4 3.54 1.9
11 -1 5 0.12 1.71
11 1 5 3.5 2.11
11 -1 6 -2.99 1.66
11 -2 -11 29.26 4.17
11 2 -11 21.04 3.58
11 2 -10 68.82 5.71
11 -2 -10 68.81 6.16
11 2 -9 9.67 2.3
11 -2 -9 9.38 2.67
11 2 -8 9 2.18
11 -2 -8 13.84 3.15
11 2 -7 51.03 4.77
11 -2 -7 48.42 5.74
11 -2 -6 53.74 5.9
11 2 -6 54.43 4.91
11 -2 -5 28.94 4.22
11 2 -5 25.93 3.49
11 2 -4 78.33 5.78
11 -2 -4 90.42 7.1
11 -2 -3 12.74 2.71
11 2 -3 15.89 2.72
11 -2 -2 9.76 2.44
11 2 -2 10.09 2.13
11 -2 -1 0.57 1.41
11 2 -1 0.15 1.36
11 2 0 171.83 9.15
11 -2 0 184.32 9.64
11 -2 1 1.77 1.54
11 2 1 1.88 1.66
11 2 2 1.55 1.77
11 -2 2 1.69 1.5
11 -2 3 48.66 4.93
11 -2 4 15.8 2.66
11 -2 5 2.68 1.81
11 -3 -9 0.52 1.96
11 3 -9 2.69 1.54
11 -3 -8 21.37 4.02
11 3 -8 17.42 3.11
11 -3 -7 10.53 2.99
11 3 -7 10.32 2.54
11 3 -6 98.63 7.06
11 -3 -6 103.4 8.31
11 3 -5 14.94 2.58
11 -3 -5 16.45 3.07
11 3 -4 42.11 4.33
11 -3 -4 40.24 4.72
11 3 -3 3.63 1.38
11 -3 -3 1.57 1.61
11 3 -2 176.09 8.8
11 -3 -2 179.07 9.73
11 -3 -1 8.41 2.16
11 -3 0 1.36 1.35
11 -3 1 42.43 4.46
11 -3 2 77.29 6.26
11 -3 3 21.22 3.56
11 -4 -6 71.69 7.03
11 -4 -5 47.43 5.59
11 -4 -4 9.76 2.56
11 -4 -3 11.79 2.98
11 -4 -2 24.26 3.6
11 -4 -1 8.73 2.78
12 0 -10 134.85 8.52
12 0 -9 4.3 2.17
12 0 -8 108.29 7.65
12 0 -7 -0.87 1.91
12 0 -6 -0.64 1.98
12 0 -5 -0.43 1.8
12 0 -4 20.01 3.86
12 0 -3 0.67 1.63
12 0 -2 55.97 6.19
12 0 -1 -1.48 2.14
12 0 0 25.85 4.11
12 0 1 -1.76 1.85
12 0 2 137.12 8.72
12 0 3 0.26 1.58
12 1 -9 18.22 3.09
12 -1 -9 27.73 4.19
12 1 -8 17.72 3.09
12 -1 -8 19.46 3.53
12 1 -7 14.67 2.86
12 -1 -7 14.89 3.48
12 1 -6 129.5 8.28
12 -1 -6 148.91 9.85
12 -1 -5 -2.86 2.37
12 1 -5 1.47 1.39
12 1 -4 163.41 9.46
12 -1 -4 174.36 10.99
12 -1 -3 15.04 3.63
12 1 -3 11.86 2.76
12 -1 -2 1.67 2.05
12 1 -2 3.69 2.25
12 1 -1 30.26 4.22
12 -1 -1 26.7 3.99
12 1 0 3.81 2.17
12 -1 0 3.62 1.66
12 1 1 9.2 2.65
12 -1 1 6.49 2.47
12 1 2 20.95 3.53
12 -1 2 25.43 3.75
12 1 3 -1.73 1.97
12 -1 3 1.85 1.83
12 2 -8 26.3 3.71
12 -2 -8 26.29 4.52
12 2 -7 0.94 1.52
12 -2 -7 0.8 1.74
12 -2 -6 1.48 2.14
12 2 -6 2.22 1.78
12 2 -5 104.86 7.26
12 -2 -5 116.04 9.19
12 -2 -4 3.62 2.04
12 2 -4 3.08 1.65
12 -2 -3 38.98 5.01
12 2 -3 25.69 3.53
12 -2 -2 44.71 5.02
12 2 -2 41.64 4.55
12 -2 -1 30.91 4.17
12 2 -1 24.9 3.54
12 -2 0 14.34 3.14
12 2 0 7.76 2.4
12 -2 1 49.47 5.15
12 -2 2 32.82 4.34
12 3 -5 1.07 1.64
12 -3 -5 -0.71 1.79
12 3 -4 42.54 4.63
12 -3 -4 58.29 6.24
12 -3 -3 160.98 9.86
12 -3 -2 -1.27 1.61
13 0 -6 3.31 2.23
13 0 -5 52.88 6.26
13 0 -4 -1.21 2.28
13 0 -3 88.26 7.97
13 0 -2 -0.24 2.18
13 -1 -4 1.84 2.53
13 1 -4 3.93 2.01
13 -1 -3 64.42 6.94
13 1 -3 51.66 5.58

_iucr_refine_instructions_details 
;
TITL 3a_a.res in P2(1)/n
    3a.res
    created by SHELXL-2018/3 at 16:05:27 on 07-Jan-2024
REM Old TITL 3a in P2(1)/n
REM SHELXT solution in P2(1)/n: R1 0.086, Rweak 0.071, Alpha 0.021
REM <I/s> 0.516 for 181 systematic absences, Orientation as input
REM Formula found by SHELXT: C9 S2 As
CELL 0.71073 10.5045 6.2032 13.9819 90 102.093 90
ZERR 4 0.0011 0.0005 0.0013 0 0.01 0
LATT 1
SYMM 0.5-X,0.5+Y,0.5-Z
SFAC C H As S
UNIT 36 20 4 8

L.S. 20
PLAN  1
SIZE 0.19 0.24 0.85
TEMP -76
BOND
list 4
fmap 2
acta
OMIT 1 0 1
REM <olex2.extras>
REM <HklSrc "%.\\3a.hkl">
REM </olex2.extras>

WGHT    0.062000    0.305400
FVAR       0.39005
AS1   3    0.521317    0.178403    0.602744    11.00000    0.03049    0.02348 =
         0.03071   -0.00530    0.00533   -0.00696
S2    4    0.717215    0.282564    0.465790    11.00000    0.03529    0.03722 =
         0.03077   -0.00290    0.00910   -0.00359
S1    4    0.385659    0.310730    0.773823    11.00000    0.02995    0.03625 =
         0.03904   -0.00396    0.01037   -0.00552
C4    1    0.699327    0.546983    0.606531    11.00000    0.02220    0.02337 =
         0.02714    0.00600   -0.00294    0.00151
C3    1    0.660443    0.644992    0.686509    11.00000    0.02061    0.02297 =
         0.03092    0.00145   -0.00540   -0.00048
AFIX  43
H3    2    0.701047    0.776331    0.711106    11.00000   -1.20000
AFIX   0
C1    1    0.498664    0.362188    0.702955    11.00000    0.02214    0.02466 =
         0.02750    0.00097    0.00233    0.00216
C2    1    0.565327    0.558955    0.731427    11.00000    0.02210    0.02289 =
         0.02882   -0.00126   -0.00224   -0.00014
C5    1    0.647260    0.348569    0.564063    11.00000    0.02339    0.02892 =
         0.02382    0.00361    0.00133    0.00267
C7    1    0.520305    0.658327    0.811870    11.00000    0.03064    0.03314 =
         0.04186   -0.00909    0.00622    0.00333
AFIX  43
H7    2    0.553695    0.790579    0.841045    11.00000   -1.20000
AFIX   0
C9    1    0.794549    0.636060    0.555965    11.00000    0.02863    0.02831 =
         0.03506    0.00687    0.00140   -0.00571
AFIX  43
H9    2    0.838866    0.768372    0.573465    11.00000   -1.20000
AFIX   0
C6    1    0.426843    0.545131    0.841057    11.00000    0.03706    0.03976 =
         0.04029   -0.00864    0.01018    0.00392
AFIX  43
H6    2    0.387192    0.588494    0.893108    11.00000   -1.20000
AFIX   0
C8    1    0.813279    0.511011    0.481629    11.00000    0.02812    0.04021 =
         0.03751    0.00934    0.00539   -0.00544
AFIX  43
H8    2    0.873435    0.544954    0.441733    11.00000   -1.20000
AFIX   0
HKLF 4


REM  3a_a.res in P2(1)/n
REM wR2 = 0.1018, GooF = S = 1.079, Restrained GooF = 1.079 for all data
REM R1 = 0.0363 for 1607 Fo > 4sig(Fo) and 0.0422 for all 1822 data
REM 109 parameters refined using 0 restraints

END  
     
WGHT      0.0620      0.3054 

REM Highest difference peak  0.992,  deepest hole -0.809,  1-sigma level  0.128
Q1    1   0.4833  0.3194  0.6484  11.00000  0.05    0.99

  REM The information below was added by Olex2.
  REM
  REM R1 = 0.0363 for 1607 Fo > 4sig(Fo) and 0.0422 for all 3340 data
  REM 109 parameters refined using n/a restraints
  REM Highest difference peak 0.99, deepest hole -0.81
  REM Mean Shift 0, Max Shift -0.001.

  REM +++ Tabular Listing of Refinement Information +++
  REM R1_all = 0.0422
  REM R1_gt = 0.0363
  REM wR_ref = 0.1018
  REM GOOF = 1.079
  REM Shift_max = -0.001
  REM Shift_mean = 0
  REM Reflections_all = 3340
  REM Reflections_gt = 1607
  REM Parameters = 109
  REM Hole = -0.81
  REM Peak = 0.99
  REM Flack = n/a

  
;
_olex2_submission_special_instructions 'No special instructions were received'
_oxdiff_exptl_absorpt_empirical_details 
;
Empirical correction (ABSPACK) includes:
- Absorption correction using spherical harmonics
- Frame scaling
;
_oxdiff_exptl_absorpt_empirical_full_max 1.564
_oxdiff_exptl_absorpt_empirical_full_min 0.701
####################################################################### 
# 
# This file contains crystal structure data downloaded from the 
# Cambridge Structural Database (CSD) hosted by the Cambridge 
# Crystallographic Data Centre (CCDC).
# 
# Full information about CCDC data access policies and citation 
# guidelines are available at http://www.ccdc.cam.ac.uk/access/V1 
# 
# Audit and citation data items may have been added by the CCDC. 
# Please retain this information to preserve the provenance of 
# this file and to allow appropriate attribution of the data. 
# 
#######################################################################

data_3c
_database_code_depnum_ccdc_archive 'CCDC 2385302'
loop_
_audit_author_name
_audit_author_address
'Hiroaki Imoto'
;Kyoto Institute of Technology
Japan
;
_audit_update_record             
;
2024-09-20 deposited with the CCDC.	2024-11-18 downloaded from the CCDC.
;
_audit_creation_date             2023-05-23
_audit_creation_method           
;
Olex2 1.5-ac5-024
(compiled 2022.04.12 svn.rca3783a0 for Rigaku Oxford Diffraction, GUI svn.r6498)
;
_shelx_SHELXL_version_number     2018/3
_chemical_name_common            ?
_chemical_name_systematic        ?
_chemical_formula_moiety         'C17 H9 As S2'
_chemical_formula_sum            'C17 H9 As S2'
_chemical_formula_weight         352.28
_chemical_melting_point          ?
_chemical_oxdiff_formula         C17H9S2As
loop_
_atom_type_symbol
_atom_type_description
_atom_type_scat_dispersion_real
_atom_type_scat_dispersion_imag
_atom_type_scat_source
C C 0.0033 0.0016 'International Tables Vol C Tables 4.2.6.8 and 6.1.1.4'
H H 0.0000 0.0000 'International Tables Vol C Tables 4.2.6.8 and 6.1.1.4'
As As 0.0499 2.0058 'International Tables Vol C Tables 4.2.6.8 and 6.1.1.4'
S S 0.1246 0.1234 'International Tables Vol C Tables 4.2.6.8 and 6.1.1.4'

_shelx_space_group_comment       
;
The symmetry employed for this shelxl refinement is uniquely defined
by the following loop, which should always be used as a source of
symmetry information in preference to the above space-group names.
They are only intended as comments.
;
_space_group_crystal_system      monoclinic
_space_group_IT_number           15
_space_group_name_H-M_alt        'C 1 2/c 1'
_space_group_name_Hall           '-C 2yc'
loop_
_space_group_symop_operation_xyz
'x, y, z'
'-x, y, -z+1/2'
'x+1/2, y+1/2, z'
'-x+1/2, y+1/2, -z+1/2'
'-x, -y, -z'
'x, -y, z-1/2'
'-x+1/2, -y+1/2, -z'
'x+1/2, -y+1/2, z-1/2'

_cell_length_a                   13.4892(12)
_cell_length_b                   8.5408(7)
_cell_length_c                   23.219(2)
_cell_angle_alpha                90
_cell_angle_beta                 97.422(9)
_cell_angle_gamma                90
_cell_volume                     2652.6(4)
_cell_formula_units_Z            8
_cell_measurement_reflns_used    1154
_cell_measurement_temperature    100
_cell_measurement_theta_max      28.0140
_cell_measurement_theta_min      2.8570
_shelx_estimated_absorpt_T_max   0.767
_shelx_estimated_absorpt_T_min   0.321
_exptl_absorpt_coefficient_mu    2.861
_exptl_absorpt_correction_T_max  0.966
_exptl_absorpt_correction_T_min  0.888
_exptl_absorpt_correction_type   analytical
_exptl_absorpt_process_details   
;
CrysAlisPro 1.171.42.91a (Rigaku Oxford Diffraction, 2023)
Analytical numeric absorption correction using a multifaceted crystal
model based on expressions derived by R.C. Clark & J.S. Reid.
(Clark, R. C. & Reid, J. S. (1995). Acta Cryst. A51, 887-897)
Empirical absorption correction using spherical harmonics,
implemented in SCALE3 ABSPACK scaling algorithm.
;
_exptl_absorpt_special_details   ?
_exptl_crystal_colour            red
_exptl_crystal_colour_primary    red
_exptl_crystal_density_diffrn    1.764
_exptl_crystal_density_meas      ?
_exptl_crystal_density_method    ?
_exptl_crystal_description       plate
_exptl_crystal_F_000             1408
loop_
_exptl_crystal_face_index_h
_exptl_crystal_face_index_k
_exptl_crystal_face_index_l
_exptl_crystal_face_perp_dist
1 2 2 0.1454
-1 -2 -2 0.1928
0 0 1 0.0248
0 0 -1 0.0732
-2 -2 1 0.1718
1 0 0 0.1870
-1 0 0 0.2150
1 -1 -1 0.2286
-1 1 1 0.2388

_exptl_crystal_size_max          0.514
_exptl_crystal_size_mid          0.392
_exptl_crystal_size_min          0.098
loop_
_exptl_oxdiff_crystal_face_indexfrac_h
_exptl_oxdiff_crystal_face_indexfrac_k
_exptl_oxdiff_crystal_face_indexfrac_l
_exptl_oxdiff_crystal_face_x
_exptl_oxdiff_crystal_face_y
_exptl_oxdiff_crystal_face_z
1.0022 2.0035 1.9990 0.0356 0.0364 0.1805
-1.0022 -2.0035 -1.9990 -0.0356 -0.0364 -0.1805
-0.0026 0.0003 1.0023 -0.0196 0.0209 0.0114
0.0026 -0.0003 -1.0023 0.0196 -0.0209 -0.0114
-2.0106 -2.0023 1.0037 -0.0660 0.0595 -0.1767
1.0006 -0.0002 0.0041 -0.0284 -0.0330 0.0303
-1.0006 0.0002 -0.0041 0.0284 0.0330 -0.0303
0.9999 -1.0020 -0.9934 -0.0604 -0.0677 -0.0448
-0.9999 1.0020 0.9934 0.0604 0.0677 0.0448

_exptl_transmission_factor_max   ?
_exptl_transmission_factor_min   ?
_diffrn_reflns_av_R_equivalents  0.0661
_diffrn_reflns_av_unetI/netI     0.1079
_diffrn_reflns_Laue_measured_fraction_full 0.999
_diffrn_reflns_Laue_measured_fraction_max 0.997
_diffrn_reflns_limit_h_max       16
_diffrn_reflns_limit_h_min       -9
_diffrn_reflns_limit_k_max       10
_diffrn_reflns_limit_k_min       -9
_diffrn_reflns_limit_l_max       27
_diffrn_reflns_limit_l_min       -29
_diffrn_reflns_number            5607
_diffrn_reflns_point_group_measured_fraction_full 0.999
_diffrn_reflns_point_group_measured_fraction_max 0.997
_diffrn_reflns_theta_full        25.242
_diffrn_reflns_theta_max         26.370
_diffrn_reflns_theta_min         2.830
_diffrn_ambient_temperature      100
_diffrn_detector                 'CCD plate'
_diffrn_detector_area_resol_mean ?
_diffrn_measured_fraction_theta_full 0.999
_diffrn_measured_fraction_theta_max 0.997
_diffrn_measurement_details      
;
List of Runs (angles in degrees, time in seconds):

  # Type    Start    End  Width  t~exp~   \w     \q     \k     \f   Frames
#--------------------------------------------------------------------------
  1  \w     16.00 105.00   1.00    4.00    --   30.00  54.00   0.00   89
  2  \w    -49.00 111.00   1.00    4.00    --   30.00  54.00 120.00  160
;
_diffrn_measurement_device       'two-circle diffractometer'
_diffrn_measurement_device_type  'XtaLAB Mini (JP)'
_diffrn_measurement_method       '\w scans'
_diffrn_orient_matrix_type       
'CrysAlisPro convention (1999,Acta A55,543-557)'
_diffrn_orient_matrix_UB_11      -0.0283140000
_diffrn_orient_matrix_UB_12      0.0515340000
_diffrn_orient_matrix_UB_13      -0.0196683000
_diffrn_orient_matrix_UB_21      -0.0331016000
_diffrn_orient_matrix_UB_22      0.0139534000
_diffrn_orient_matrix_UB_23      0.0207992000
_diffrn_orient_matrix_UB_31      0.0302511000
_diffrn_orient_matrix_UB_32      0.0635990000
_diffrn_orient_matrix_UB_33      0.0113946000
_diffrn_radiation_monochromator  graphite
_diffrn_radiation_probe          x-ray
_diffrn_radiation_type           'Mo K\a'
_diffrn_radiation_wavelength     0.71073
_diffrn_source                   'fine-focus sealed X-ray tube'
_diffrn_source_type              'Rigaku (Mo) X-ray Source'
_diffrn_special_details          ?
_reflns_Friedel_coverage         0.000
_reflns_Friedel_fraction_full    .
_reflns_Friedel_fraction_max     .
_reflns_number_gt                1868
_reflns_number_total             2691
_reflns_special_details          
;
 Reflections were merged by SHELXL according to the crystal
 class for the calculation of statistics and refinement.
 
 _reflns_Friedel_fraction is defined as the number of unique
 Friedel pairs measured divided by the number that would be
 possible theoretically, ignoring centric projections and
 systematic absences.
;
_reflns_threshold_expression     'I > 2\s(I)'
_computing_cell_refinement       'CrysAlisPro 1.171.42.91a (Rigaku OD, 2023)'
_computing_data_collection       'CrysAlisPro 1.171.42.91a (Rigaku OD, 2023)'
_computing_data_reduction        'CrysAlisPro 1.171.42.91a (Rigaku OD, 2023)'
_computing_molecular_graphics    'Olex2 1.5-ac5-024 (Dolomanov et al., 2009)'
_computing_publication_material  'Olex2 1.5-ac5-024 (Dolomanov et al., 2009)'
_computing_structure_refinement  'SHELXL 2018/3 (Sheldrick, 2015)'
_computing_structure_solution    'SHELXT 2018/2 (Sheldrick, 2018)'
_refine_diff_density_max         0.729
_refine_diff_density_min         -0.592
_refine_diff_density_rms         0.150
_refine_ls_extinction_coef       .
_refine_ls_extinction_method     none
_refine_ls_goodness_of_fit_ref   0.993
_refine_ls_hydrogen_treatment    constr
_refine_ls_matrix_type           full
_refine_ls_number_parameters     181
_refine_ls_number_reflns         2691
_refine_ls_number_restraints     0
_refine_ls_R_factor_all          0.0830
_refine_ls_R_factor_gt           0.0461
_refine_ls_restrained_S_all      0.993
_refine_ls_shift/su_max          0.001
_refine_ls_shift/su_mean         0.000
_refine_ls_structure_factor_coef Fsqd
_refine_ls_weighting_details     
'w=1/[\s^2^(Fo^2^)+(0.0192P)^2^] where P=(Fo^2^+2Fc^2^)/3'
_refine_ls_weighting_scheme      calc
_refine_ls_wR_factor_gt          0.0847
_refine_ls_wR_factor_ref         0.1027
_refine_special_details          ?
_olex2_refinement_description    
;
1. Fixed Uiso
 At 1.2 times of:
  All C(H) groups
2.a Aromatic/amide H refined with riding coordinates:
 C3(H3), C13(H13), C16(H16), C14(H14), C11(H11), C10(H10), C15(H15), C8(H8),
 C9(H9)
;
_atom_sites_solution_hydrogens   geom
_atom_sites_solution_primary     dual
_atom_sites_solution_secondary   ?
loop_
_atom_site_label
_atom_site_type_symbol
_atom_site_fract_x
_atom_site_fract_y
_atom_site_fract_z
_atom_site_U_iso_or_equiv
_atom_site_adp_type
_atom_site_occupancy
_atom_site_site_symmetry_order
_atom_site_calc_flag
_atom_site_refinement_flags_posn
_atom_site_refinement_flags_adp
_atom_site_refinement_flags_occupancy
_atom_site_disorder_assembly
_atom_site_disorder_group
As1 As 0.91844(4) 0.40625(6) 0.54168(2) 0.02022(17) Uani 1 1 d . . . . .
S1 S 0.93846(9) 0.55771(16) 0.66589(6) 0.0206(3) Uani 1 1 d . . . . .
S2 S 0.80121(9) 0.34997(16) 0.41723(6) 0.0221(3) Uani 1 1 d . . . . .
C12 C 0.6448(3) 0.5095(6) 0.4412(2) 0.0149(11) Uani 1 1 d . . . . .
C6 C 0.7641(3) 0.6953(6) 0.6456(2) 0.0155(11) Uani 1 1 d . . . . .
C2 C 0.7749(3) 0.6076(6) 0.5933(2) 0.0163(11) Uani 1 1 d . . . . .
C1 C 0.8688(3) 0.5279(6) 0.5975(2) 0.0167(11) Uani 1 1 d . . . . .
C3 C 0.7051(3) 0.6020(6) 0.5433(2) 0.0167(11) Uani 1 1 d . . . . .
H3 H 0.644353 0.658264 0.543259 0.020 Uiso 1 1 calc R U . . .
C5 C 0.8074(3) 0.4342(6) 0.4860(2) 0.0180(11) Uani 1 1 d . . . . .
C13 C 0.5479(3) 0.5703(6) 0.4323(2) 0.0192(12) Uani 1 1 d . . . . .
H13 H 0.522689 0.629431 0.461816 0.023 Uiso 1 1 calc R U . . .
C16 C 0.6202(4) 0.3924(6) 0.3438(2) 0.0214(12) Uani 1 1 d . . . . .
H16 H 0.644915 0.333356 0.314048 0.026 Uiso 1 1 calc R U . . .
C14 C 0.4891(4) 0.5433(6) 0.3798(2) 0.0198(12) Uani 1 1 d . . . . .
H14 H 0.423715 0.586560 0.373292 0.024 Uiso 1 1 calc R U . . .
C4 C 0.7193(3) 0.5189(6) 0.4935(2) 0.0165(11) Uani 1 1 d . . . . .
C17 C 0.6791(3) 0.4208(6) 0.3967(2) 0.0179(11) Uani 1 1 d . . . . .
C7 C 0.8467(3) 0.6807(6) 0.6887(2) 0.0152(11) Uani 1 1 d . . . . .
C11 C 0.6828(3) 0.7871(6) 0.6578(2) 0.0158(11) Uani 1 1 d . . . . .
H11 H 0.625344 0.797106 0.629729 0.019 Uiso 1 1 calc R U . . .
C10 C 0.6867(3) 0.8623(6) 0.7104(2) 0.0205(12) Uani 1 1 d . . . . .
H10 H 0.631784 0.924729 0.718359 0.025 Uiso 1 1 calc R U . . .
C15 C 0.5237(3) 0.4539(6) 0.3362(2) 0.0210(12) Uani 1 1 d . . . . .
H15 H 0.481105 0.434712 0.301068 0.025 Uiso 1 1 calc R U . . .
C8 C 0.8511(3) 0.7570(6) 0.7417(2) 0.0201(12) Uani 1 1 d . . . . .
H8 H 0.908111 0.747238 0.770157 0.024 Uiso 1 1 calc R U . . .
C9 C 0.7700(3) 0.8481(6) 0.7521(2) 0.0218(12) Uani 1 1 d . . . . .
H9 H 0.771422 0.901286 0.788149 0.026 Uiso 1 1 calc R U . . .

loop_
_atom_site_aniso_label
_atom_site_aniso_U_11
_atom_site_aniso_U_22
_atom_site_aniso_U_33
_atom_site_aniso_U_23
_atom_site_aniso_U_13
_atom_site_aniso_U_12
As1 0.0197(3) 0.0132(3) 0.0285(3) 0.0025(2) 0.0058(2) 0.0039(2)
S1 0.0169(7) 0.0140(8) 0.0293(8) -0.0004(6) -0.0026(5) 0.0029(5)
S2 0.0266(7) 0.0159(8) 0.0249(7) 0.0010(6) 0.0082(6) 0.0051(6)
C12 0.020(3) 0.007(3) 0.018(3) 0.003(2) 0.004(2) -0.002(2)
C6 0.015(3) 0.009(3) 0.023(3) 0.003(2) 0.002(2) -0.0021(19)
C2 0.018(3) 0.006(3) 0.025(3) 0.003(2) 0.005(2) -0.003(2)
C1 0.016(3) 0.008(3) 0.026(3) 0.002(2) 0.003(2) -0.001(2)
C3 0.017(3) 0.007(3) 0.026(3) 0.000(2) 0.001(2) 0.001(2)
C5 0.024(3) 0.003(3) 0.028(3) 0.000(2) 0.007(2) -0.004(2)
C13 0.025(3) 0.009(3) 0.025(3) 0.001(2) 0.006(2) 0.000(2)
C16 0.036(3) 0.009(3) 0.021(3) 0.002(2) 0.010(2) 0.001(2)
C14 0.021(3) 0.015(3) 0.024(3) -0.001(2) 0.005(2) -0.001(2)
C4 0.020(3) 0.008(3) 0.021(3) 0.007(2) 0.002(2) -0.002(2)
C17 0.025(3) 0.008(3) 0.021(3) 0.003(2) 0.003(2) 0.000(2)
C7 0.018(3) 0.006(3) 0.022(3) 0.004(2) 0.006(2) 0.002(2)
C11 0.016(3) 0.010(3) 0.022(3) 0.002(2) 0.004(2) 0.002(2)
C10 0.024(3) 0.009(3) 0.029(3) 0.004(2) 0.002(2) 0.001(2)
C15 0.022(3) 0.018(3) 0.021(3) 0.003(2) -0.003(2) -0.004(2)
C8 0.016(3) 0.015(3) 0.028(3) 0.001(2) -0.004(2) -0.001(2)
C9 0.030(3) 0.013(3) 0.022(3) 0.000(2) 0.003(2) -0.001(2)

_geom_special_details            
;
 All esds (except the esd in the dihedral angle between two l.s. planes)
 are estimated using the full covariance matrix.  The cell esds are taken
 into account individually in the estimation of esds in distances, angles
 and torsion angles; correlations between esds in cell parameters are only
 used when they are defined by crystal symmetry.  An approximate (isotropic)
 treatment of cell esds is used for estimating esds involving l.s. planes.
;
loop_
_geom_bond_atom_site_label_1
_geom_bond_atom_site_label_2
_geom_bond_distance
_geom_bond_site_symmetry_2
_geom_bond_publ_flag
As1 C1 1.853(5) . ?
As1 C5 1.864(5) . ?
S1 C1 1.757(5) . ?
S1 C7 1.756(5) . ?
S2 C5 1.743(5) . ?
S2 C17 1.761(5) . ?
C12 C13 1.397(6) . ?
C12 C4 1.474(6) . ?
C12 C17 1.408(7) . ?
C6 C2 1.449(7) . ?
C6 C7 1.403(6) . ?
C6 C11 1.405(6) . ?
C2 C1 1.430(6) . ?
C2 C3 1.399(6) . ?
C3 C4 1.390(7) . ?
C5 C4 1.421(6) . ?
C13 C14 1.385(7) . ?
C16 C17 1.395(7) . ?
C16 C15 1.393(7) . ?
C14 C15 1.395(7) . ?
C7 C8 1.388(7) . ?
C11 C10 1.375(7) . ?
C10 C9 1.391(6) . ?
C8 C9 1.389(7) . ?

loop_
_geom_angle_atom_site_label_1
_geom_angle_atom_site_label_2
_geom_angle_atom_site_label_3
_geom_angle
_geom_angle_site_symmetry_1
_geom_angle_site_symmetry_3
_geom_angle_publ_flag
C1 As1 C5 94.8(2) . . ?
C7 S1 C1 92.5(2) . . ?
C5 S2 C17 92.2(2) . . ?
C13 C12 C4 128.9(5) . . ?
C13 C12 C17 118.7(4) . . ?
C17 C12 C4 112.4(4) . . ?
C7 C6 C2 113.2(4) . . ?
C7 C6 C11 118.4(5) . . ?
C11 C6 C2 128.4(4) . . ?
C1 C2 C6 111.9(4) . . ?
C3 C2 C6 125.8(4) . . ?
C3 C2 C1 122.3(5) . . ?
S1 C1 As1 120.9(3) . . ?
C2 C1 As1 128.1(4) . . ?
C2 C1 S1 111.0(4) . . ?
C4 C3 C2 123.9(4) . . ?
S2 C5 As1 121.5(3) . . ?
C4 C5 As1 126.1(4) . . ?
C4 C5 S2 112.4(4) . . ?
C14 C13 C12 119.2(5) . . ?
C15 C16 C17 117.6(5) . . ?
C13 C14 C15 121.4(5) . . ?
C3 C4 C12 124.0(4) . . ?
C3 C4 C5 124.7(4) . . ?
C5 C4 C12 111.3(5) . . ?
C12 C17 S2 111.7(4) . . ?
C16 C17 S2 125.8(4) . . ?
C16 C17 C12 122.4(4) . . ?
C6 C7 S1 111.4(4) . . ?
C8 C7 S1 126.7(4) . . ?
C8 C7 C6 122.0(4) . . ?
C10 C11 C6 119.9(4) . . ?
C11 C10 C9 120.8(5) . . ?
C16 C15 C14 120.6(5) . . ?
C7 C8 C9 118.2(4) . . ?
C8 C9 C10 120.8(5) . . ?

_shelx_res_file                  
;
TITL 3c_a.res in C2/c
    3c.res
    created by SHELXL-2018/3 at 07:24:38 on 23-May-2023
REM Old TITL 3c in C2/c
REM SHELXT solution in C2/c: R1 0.176, Rweak 0.128, Alpha 0.027
REM <I/s> 0.460 for 191 systematic absences, Orientation as input
REM Formula found by SHELXT: C17 S2 As
CELL 0.71073 13.4892 8.5408 23.2189 90 97.422 90
ZERR 8 0.0012 0.0007 0.0024 0 0.009 0
LATT 7
SYMM -X,+Y,0.5-Z
SFAC C H As S
UNIT 136 72 8 16

L.S. 20
PLAN  5
SIZE 0.098 0.392 0.514
TEMP -173.15
BOND
list 4
fmap 2 53
ACTA
REM <olex2.extras>
REM <HklSrc "%.\\3c.hkl">
REM </olex2.extras>

WGHT    0.019200
FVAR       0.14567
AS1   3    0.918443    0.406248    0.541680    11.00000    0.01966    0.01317 =
         0.02853    0.00251    0.00577    0.00392
S1    4    0.938455    0.557706    0.665888    11.00000    0.01695    0.01400 =
         0.02925   -0.00045   -0.00257    0.00292
S2  4    0.801208    0.349972    0.417228    11.00000    0.02664    0.01589 =
         0.02492    0.00096    0.00824    0.00512
C12   1    0.644842    0.509549    0.441249    11.00000    0.01961    0.00698 =
         0.01841    0.00312    0.00361   -0.00171
C6    1    0.764088    0.695336    0.645624    11.00000    0.01467    0.00890 =
         0.02268    0.00270    0.00155   -0.00206
C2    1    0.774856    0.607642    0.593349    11.00000    0.01773    0.00634 =
         0.02527    0.00292    0.00466   -0.00275
C1    1    0.868763    0.527922    0.597482    11.00000    0.01554    0.00820 =
         0.02638    0.00153    0.00291   -0.00069
C3    1    0.705098    0.601979    0.543259    11.00000    0.01680    0.00697 =
         0.02602    0.00000    0.00137    0.00077
AFIX  43
H3    2    0.644353    0.658264    0.543259    11.00000   -1.20000
AFIX   0
C5    1    0.807430    0.434208    0.485959    11.00000    0.02380    0.00348 =
         0.02782    0.00050    0.00748   -0.00399
C13   1    0.547947    0.570274    0.432266    11.00000    0.02461    0.00901 =
         0.02467    0.00123    0.00602    0.00013
AFIX  43
H13   2    0.522689    0.629431    0.461816    11.00000   -1.20000
AFIX   0
C16   1    0.620185    0.392421    0.343799    11.00000    0.03599    0.00949 =
         0.02050    0.00163    0.01040    0.00075
AFIX  43
H16   2    0.644915    0.333356    0.314048    11.00000   -1.20000
AFIX   0
C14   1    0.489079    0.543265    0.379770    11.00000    0.02104    0.01516 =
         0.02368   -0.00124    0.00471   -0.00115
AFIX  43
H14   2    0.423715    0.586560    0.373292    11.00000   -1.20000
AFIX   0
C4    1    0.719337    0.518939    0.493490    11.00000    0.02016    0.00815 =
         0.02079    0.00717    0.00161   -0.00242
C17   1    0.679136    0.420798    0.396668    11.00000    0.02455    0.00847 =
         0.02081    0.00330    0.00330   -0.00028
C7    1    0.846708    0.680683    0.688669    11.00000    0.01832    0.00597 =
         0.02209    0.00450    0.00594    0.00175
C11   1    0.682823    0.787074    0.657790    11.00000    0.01636    0.00997 =
         0.02152    0.00192    0.00409    0.00160
AFIX  43
H11   2    0.625344    0.797106    0.629729    11.00000   -1.20000
AFIX   0
C10   1    0.686696    0.862288    0.710407    11.00000    0.02364    0.00912 =
         0.02858    0.00392    0.00242    0.00137
AFIX  43
H10   2    0.631784    0.924729    0.718359    11.00000   -1.20000
AFIX   0
C15   1    0.523715    0.453877    0.336230    11.00000    0.02180    0.01839 =
         0.02119    0.00259   -0.00298   -0.00390
AFIX  43
H15   2    0.481105    0.434712    0.301068    11.00000   -1.20000
AFIX   0
C8    1    0.851128    0.757021    0.741726    11.00000    0.01566    0.01495 =
         0.02771    0.00130   -0.00443   -0.00093
AFIX  43
H8    2    0.908111    0.747238    0.770157    11.00000   -1.20000
AFIX   0
C9    1    0.769998    0.848080    0.752121    11.00000    0.03004    0.01328 =
         0.02209   -0.00037    0.00324   -0.00079
AFIX  43
H9    2    0.771422    0.901286    0.788149    11.00000   -1.20000
AFIX   0
HKLF 4


REM  3c_a.res in C2/c
REM wR2 = 0.1027, GooF = S = 0.993, Restrained GooF = 0.993 for all data
REM R1 = 0.0461 for 1868 Fo > 4sig(Fo) and 0.0830 for all 2691 data
REM 181 parameters refined using 0 restraints

END

WGHT      0.0191      0.0000

REM Highest difference peak  0.729,  deepest hole -0.592,  1-sigma level  0.150
Q1    1   0.9030  0.4791  0.4994  11.00000  0.05    0.73
Q2    1   0.9223  0.4838  0.5766  11.00000  0.05    0.69
Q3    1   0.8954  0.3326  0.4994  11.00000  0.05    0.66
Q4    1   0.9217  0.3271  0.5806  11.00000  0.05    0.60
Q5    1   0.8502  0.3894  0.5383  11.00000  0.05    0.60
;
_shelx_res_checksum              33745
_shelx_hkl_file                  
;
   0   0  -3    1.88    1.26
   0   0  -4   26.52    4.12
   0   0  -5    0.41    1.70
   0   0  -6    3.71    2.97
   0   0  -7    2.86    1.54
   0   0  -8  460.00   24.25
   0   0  -9    0.71    2.49
   0   0 -10  819.20   36.14
   0   0 -11    5.18    3.37
   0   0 -12   39.01    9.27
   0   0 -13   -1.76    4.29
   0   0 -14  393.12   30.44
   0   0 -15    8.26    5.56
   0   0 -16  366.66   31.99
   0   0 -17    9.59    5.15
   0   0 -18   -0.55    3.19
   0   0  19    5.23    2.82
   0   0 -19    8.27    6.88
   0   0  20  126.61   18.91
   0   0 -20  111.80   20.33
   0   0 -21   -5.52    5.87
   0   0  21    5.32    6.05
   0   0  22   41.66   11.17
   0   0 -22   50.47   15.45
   0   0  23   -5.75    6.55
   0   0 -23   10.85    9.35
   0   0 -24  445.84   44.88
   0   0  24  487.63   38.54
   0   0 -25    0.41    5.18
   0   0 -26   46.88   15.76
   0   0 -27    3.64    6.50
   0   0 -28    6.46    9.13
   0   2   0 1676.70   38.00
   0   2   1  166.03   11.93
   0   2  -1  176.64   12.84
   0   2   2 1251.75   33.57
   0   2  -2 1319.34   35.70
   0   2  -3  141.69   12.05
   0   2  -4   11.74    2.74
   0   2  -5 1837.04   45.60
   0  -2  -6  114.08   12.45
   0   2  -6  125.82   12.72
   0   2   7  223.70    8.12
   0   2  -7  229.05   17.76
   0  -2  -7  216.38   17.77
   0   2   8   83.09    5.20
   0   2  -8   75.53   10.54
   0  -2  -8   72.11   10.24
   0   2  -9  882.30   37.24
   0  -2  -9  853.44   36.93
   0   2   9  881.90   18.14
   0  -2 -10    7.35    2.79
   0   2 -10    3.48    3.88
   0   2  10   10.73    2.15
   0  -2 -11  205.37   19.34
   0   2  11  205.79   10.39
   0   2 -11  209.74   19.98
   0   2  12   18.24    2.60
   0   2 -12   21.58    5.95
   0  -2 -12   19.72    6.65
   0  -2 -13  523.68   32.88
   0   2 -13  496.86   32.59
   0   2  13  505.69   18.77
   0  -2 -14   79.23   13.01
   0   2 -14   74.10   13.07
   0   2  14   74.69    7.38
   0   2  15  510.30   20.99
   0   2 -15  473.42   34.71
   0  -2 -15  531.42   36.26
   0  -2 -16    9.28    5.12
   0   2 -16   18.87    7.65
   0   2  16   10.57    2.18
   0   2  17   68.21    8.67
   0   2 -17   57.18   13.69
   0  -2 -17   63.41   14.32
   0  -2 -18  218.85   26.34
   0   2 -18  202.44   25.17
   0   2 -19   68.76   14.60
   0  -2 -19   87.72   18.27
   0   2 -20   -5.91    4.00
   0  -2 -20   -6.84    5.04
   0  -2 -21   15.53    8.57
   0   2 -21    6.57    4.86
   0  -2 -22    8.40    9.72
   0   2 -22   17.18    8.99
   0   2 -23    9.62    5.69
   0  -2 -23   16.15   11.14
   0  -2 -24   40.42   13.27
   0   2 -24   17.65    9.82
   0  -2 -25   -4.58    6.54
   0   2 -25   -0.63    4.39
   0   2 -26    5.76   10.47
   0  -2 -26    2.25    7.65
   0  -2  27    5.45    7.61
   0  -2 -27    0.70    6.03
   0   2 -27    3.76    7.41
   0  -2 -28   10.39    7.03
   0   2 -28    4.67    9.08
   0   4   0  799.01   37.39
   0   4  -1   33.66    8.03
   0   4   1   33.49    8.24
   0   4  -2  361.26   25.57
   0   4   2  344.06   25.28
   0   4   3  369.90   26.47
   0   4  -3  423.89   28.39
   0   4  -4   35.04    8.96
   0   4   4   30.86    8.11
   0   4  -5  897.80   42.95
   0   4  -6  151.65   17.84
   0   4  -7   60.60   12.14
   0   4  -8  271.02   24.36
   0   4  -9    4.69    4.22
   0   4 -10   64.25   12.13
   0  -4 -10   55.97   12.61
   0  -4 -11   96.12   16.40
   0   4 -11   85.67   14.88
   0  -4 -12  172.69   21.06
   0   4 -12  179.43   21.67
   0  -4 -13  359.84   31.21
   0   4 -13  364.39   31.32
   0  -4 -14   86.73   16.16
   0   4 -14   99.17   16.66
   0  -4 -15   82.55   15.70
   0   4 -15   89.41   16.09
   0  -4 -16  165.26   22.07
   0   4 -16  175.35   23.44
   0  -4 -17   15.95    6.98
   0   4 -17   19.54    9.08
   0  -4 -18   75.43   15.72
   0   4 -18   74.00   15.33
   0  -4 -19  172.29   24.52
   0   4 -19  159.98   24.26
   0   4 -20   18.08    8.92
   0  -4 -20    4.09    5.41
   0   4 -21  180.80   28.57
   0  -4 -21  170.95   26.19
   0   4 -22   79.85   19.61
   0  -4 -22   62.74   17.88
   0  -4 -23    1.56    6.21
   0   4 -23  -10.30   10.80
   0  -4 -24  124.34   26.62
   0   4 -24  107.36   22.73
   0   4 -25   10.36    6.48
   0  -4 -25   19.04    9.92
   0   4 -26   42.89   16.34
   0  -4 -26   52.04   18.81
   0   6   0  383.63   31.98
   0   6   1   47.82   10.98
   0   6  -1   50.94   11.72
   0   6  -2  189.69   22.35
   0   6   2  194.07   23.26
   0   6  -3   30.42    8.35
   0   6   3   31.33   10.72
   0   6  -4   55.04   11.60
   0   6   4   61.85   14.14
   0   6  -5    1.70    3.67
   0   6  -6   51.52   12.36
   0   6  -7  267.01   28.78
   0   6  -8   42.82   10.91
   0   6  -9   83.32   16.83
   0   6 -10  451.15   38.48
   0   6 -11    4.61    7.43
   0   6 -12  252.36   30.13
   0  -6 -12  225.01   28.84
   0   6 -13    5.98    7.54
   0  -6 -13    3.57    3.07
   0   6 -14  337.47   35.21
   0  -6 -14  337.73   35.55
   0   6 -15   22.29    8.14
   0  -6 -15   19.91    9.31
   0   6 -16  115.97   22.20
   0  -6 -16  113.78   21.01
   0   6 -17   99.42   20.89
   0  -6 -17   76.69   16.51
   0  -6 -18   57.93   15.81
   0   6 -18   90.56   20.45
   0   6 -19   -0.62    4.87
   0  -6 -19    0.55    3.54
   0  -6 -20   24.49   10.83
   0   6 -20   26.10   11.47
   0   6 -21    2.64    6.90
   0  -6 -21   -5.44    7.28
   0   6 -22   13.26    8.20
   0  -6 -22   16.10    9.40
   0  -6 -23    7.89    8.19
   0   6 -23    4.29    7.73
   0   8   0   35.09   11.58
   0   8   1   38.12   10.62
   0   8  -1   49.22   14.27
   0   8  -2   17.11    9.73
   0   8   2    7.83    5.86
   0   8   3  235.44   31.02
   0   8  -3  259.98   30.44
   0   8  -4   52.99   14.18
   0   8  -5  180.93   25.21
   0   8  -6  176.15   26.15
   0   8  -7  207.48   28.48
   0   8  -8    3.20    3.41
   0   8  -9    0.80    4.47
   0   8 -10    0.66    7.19
   0   8 -11   10.17    7.55
   0   8 -12   12.04   10.23
   0  -8 -13    2.12    5.83
   0   8 -13    8.86    7.33
   0   8 -14    8.06    8.19
   0  -8 -14   10.90    8.42
   0  -8 -15   11.34    9.49
   0   8 -15    3.16    7.19
   0  -8 -16    3.18    6.81
   0   8 -16   -1.66   10.91
   0   8 -17   78.06   18.85
   0  -8 -17   95.87   21.81
   0   8 -18   32.41   15.10
   0  -8 -18   15.83    8.61
   0  -8 -19   42.90   14.08
   0   8 -19  108.10   26.19
   0  10   0   16.48    8.72
   0  10   1   23.20   10.86
   0  10  -1   24.49   14.83
   0  10   2  172.34   29.79
   0  10  -2  190.45   31.05
   0  10  -3   19.40    9.36
   0  10  -4   55.60   17.44
   0  10  -5   39.58   15.87
   0  10  -6   -2.58    6.68
   0  10  -7   -4.62    6.67
   0  10  -8   23.21   14.02
   0  10  -9   -2.34    5.73
   0  10 -10   79.29   19.68
   1  -1 -28  -13.69   11.34
   1   1 -28   13.24    9.29
   1  -1 -27   21.78   12.43
   1   1 -27   21.18    9.31
   1   1 -26   10.08   11.48
   1  -1 -26   17.62   10.93
   1  -1 -25   30.36   12.46
   1   1 -25   25.18   12.77
   1  -1 -24  165.80   29.02
   1   1 -24  117.47   22.89
   1  -1 -23   39.43   12.72
   1   1 -23   24.42   11.34
   1   1 -22  205.05   28.52
   1  -1 -22  211.90   30.28
   1  -1 -21   -2.24    6.45
   1   1 -21   13.99    9.27
  -1   1  20  196.40   19.00
   1  -1 -20  229.00   29.21
   1   1 -20  177.57   25.93
   1  -1 -19  185.10   25.44
   1   1 -19  166.62   22.52
  -1   1  19  180.80   17.58
   1   1 -18  107.15   17.94
  -1   1  18  123.73   14.29
   1  -1 -18  136.65   20.93
  -1   1  17  267.20   20.02
   1  -1 -17  286.40   29.08
   1   1 -17  255.12   27.88
   1   1 -16    2.77    3.19
   1  -1 -16    4.15    5.79
  -1   1  16   -2.43    2.61
   1  -1 -15   61.24   13.15
   1   1 -15   63.60   13.74
   1  -1 -14   62.58   12.43
   1   1 -14   59.93   12.27
   1   1 -13   70.30   13.00
   1  -1 -13   76.94   12.85
   1  -1 -12   67.83   11.91
   1   1 -12   69.14   11.72
   1   1 -11   97.19   14.01
   1  -1 -11  112.28   14.11
   1  -1 -10  251.51   20.04
   1   1 -10  253.21   21.45
   1   1  -9  162.09   16.05
   1  -1  -9  162.94   15.15
   1  -1  -8  828.20   32.24
   1   1  -8  834.30   34.42
   1  -1  -7   81.03    9.81
   1   1  -7   84.34   10.35
   1   1  -6    3.11    2.80
   1  -1  -6    6.07    2.80
   1   1  -5   24.16    4.71
   1  -1  -5   26.01    4.64
   1   1  -4  142.40   10.57
   1  -1  -4  141.43   10.38
   1   1  -3 1025.68   26.16
   1  -1  -3 1045.69   26.36
   1   1  -2  112.46    8.16
   1   1  -1    7.36    2.24
   1   1   0  398.99   14.19
  -1   1   0  527.13   14.44
   1   1   1  103.07    6.85
   1   1   1  111.04    6.44
   1  -1   1  102.33    6.87
  -1   1  -2  220.77   10.36
  -1  -1  -2  212.54    9.29
   1   1   2  219.13    9.06
  -1   1  -3  158.26    9.39
   1   1   3  163.02    7.98
  -1  -1  -4  204.85   12.26
   1   1   4  230.11   10.07
  -1   1  -4  223.16   12.06
  -1   1  -5  462.85   18.78
  -1  -1  -5  437.54   18.95
   1   1   5  455.69   15.16
   1   1   6  232.18   11.52
  -1  -1  -6  219.36   14.10
  -1   1  -6  227.67   14.09
   1   1   7  708.45   21.39
  -1   1  -7  728.93   27.53
  -1  -1  -7  702.95   26.30
  -1  -1  -8    3.61    2.20
  -1   1  -8    0.76    2.00
   1   1   8    0.30    1.60
   1   1   9  144.37   11.19
  -1  -1  -9  151.85   14.07
  -1   1  -9  149.68   14.25
   1   1  10   29.62    5.37
  -1   1 -10   28.40    6.78
  -1  -1 -10   28.40    6.77
  -1  -1 -11   14.00    4.51
  -1   1 -11   10.80    3.98
   1   1  11   16.71    4.98
  -1   1 -12   21.97    5.32
   1   1  12   20.61    4.50
  -1  -1 -12   16.08    5.61
   1   1  13   24.18    6.40
  -1   1 -13   18.54    6.01
  -1  -1 -13   27.36    8.22
   1   1  14  463.43   25.39
  -1  -1 -14  547.51   34.99
  -1   1 -14  502.10   33.74
  -1  -1 -15    4.86    2.73
  -1   1 -15    2.73    3.45
   1   1  15    7.38    5.05
   1   1  16  825.60   36.51
  -1   1 -16  827.17   46.85
  -1  -1 -17   83.97   15.92
  -1   1 -17   76.20   15.33
   1   1  17   67.28   10.11
  -1   1 -18  130.59   20.76
  -1  -1 -18  115.10   18.77
   1   1  18  104.41   13.90
  -1   1 -19   22.61    9.91
  -1  -1 -19   15.53    8.79
   1   1  19   15.92    5.97
  -1  -1 -20   45.79   13.88
   1   1  20   26.55    7.59
  -1   1 -20   29.05   11.37
   1  -1  20   32.42   11.19
  -1   1 -21    1.27    6.01
   1   1  21    6.12    4.32
  -1  -1 -21   16.13   10.94
   1  -1  21   10.25    5.29
  -1  -1 -22   44.34   14.96
   1   1  22   50.93   11.91
  -1   1 -22   31.86   11.89
   1  -1  22   34.52   11.36
   1  -1  23   62.99   15.70
  -1   1 -23   47.91   14.57
  -1  -1 -23   59.35   16.85
  -1  -1 -24  125.95   24.72
   1  -1  24  137.86   23.01
  -1   1 -24  120.06   23.11
  -1  -1 -25   17.46    9.42
  -1   1 -25   26.20   11.23
   1  -1  25   24.92   10.15
   1  -1  26   30.17   11.24
  -1   1 -26   32.46   13.92
  -1  -1 -26   21.72    8.78
  -1   1 -27    6.57   11.42
  -1  -1 -27   -7.93    9.12
  -1  -1 -28    6.49    6.80
  -1   1 -28   14.78   10.95
   1   3 -27   78.11   21.14
   1  -3 -27   86.90   22.54
   1  -3 -26   56.48   19.54
   1   3 -26   38.23   14.96
   1  -3 -25   41.66   16.10
   1   3 -25   31.57   13.37
   1   3 -24    1.91    5.66
   1  -3 -24  -13.21   10.52
   1   3 -23    2.70    6.54
   1  -3 -23   -3.65    8.63
   1   3 -22   36.64   13.99
   1  -3 -22   44.55   13.81
   1   3 -21   -1.25    6.09
   1  -3 -21    2.77    4.39
   1  -3 -20    4.44    6.43
   1   3 -20   -4.34    6.85
   1   3 -19  325.59   33.81
   1  -3 -19  375.22   36.19
   1  -3 -18   19.85    8.13
   1   3 -18   37.96   11.93
   1  -3 -17  304.56   30.15
   1   3 -17  300.42   30.66
   1   3 -16   46.19   12.46
   1  -3 -16   43.41   11.80
   1  -3 -15  328.89   29.42
   1   3 -15  309.72   29.17
   1   3 -14  129.76   17.88
   1  -3 -14  131.79   18.36
   1  -3 -13  140.29   18.11
   1   3 -13  145.86   18.55
   1  -3 -12   41.78    9.55
   1   3 -12   48.90   10.19
   1  -3 -11    4.41    3.58
   1   3 -11    1.97    3.83
   1   3 -10  112.62   15.45
   1  -3 -10  102.61   14.43
   1  -3  -9  150.10   17.65
   1   3  -9  169.07   18.32
   1  -3  -8  401.25   27.84
   1   3  -8  418.22   27.74
   1   3  -7  550.39   31.12
   1   3  -6  141.79   15.83
   1   3  -5  977.44   39.55
   1   3  -4    2.48    3.87
   1   3  -3   96.88   12.24
  -1   3   2  177.00   16.00
   1   3  -2  210.42   17.90
  -1   3   1  292.90   19.82
   1   3  -1  327.52   21.28
  -1   3   0  157.73   14.18
   1   3   0  162.60   15.15
  -1   3  -1  203.12   16.88
   1   3   1  199.39   16.50
   1   3   2    0.23    2.15
  -1   3  -2    0.21    1.42
  -1   3  -3    0.37    1.60
   1   3   3    1.53    1.88
  -1   3  -4    1.57    2.89
  -1   3  -5  730.33   33.07
  -1   3  -6    7.13    3.80
  -1   3  -7  181.40   17.44
  -1   3  -8   93.42   12.90
  -1   3  -9  508.88   30.45
  -1  -3  -9  520.41   31.99
   1   3   9  478.26   17.48
   1   3  10   89.83    7.82
  -1  -3 -10   97.31   14.13
  -1   3 -10   92.76   13.35
   1   3  11  377.67   16.22
  -1  -3 -11  385.42   28.63
  -1   3 -11  383.86   27.88
   1   3  12   24.95    4.78
  -1  -3 -12   21.82    6.42
  -1   3 -12   38.44    9.64
  -1   3 -13    9.60    6.12
   1   3  13   12.82    3.07
  -1  -3 -13   10.18    4.86
  -1   3 -14   64.20   12.99
  -1  -3 -14   58.51   11.78
   1   3  14   56.16    7.03
  -1   3 -15   39.00   10.70
  -1  -3 -15   44.38   11.25
   1   3  15   36.89    6.18
  -1  -3 -16    1.56    3.55
  -1   3 -16   10.13    6.70
  -1   3 -17   85.44   15.84
  -1  -3 -17   89.30   16.03
  -1   3 -18    4.80    4.29
  -1  -3 -18    5.24    6.30
  -1   3 -19  292.83   31.80
  -1  -3 -19  319.31   33.11
  -1   3 -20   -6.95    5.86
  -1  -3 -20    3.57    4.30
  -1   3 -21  122.27   22.94
  -1  -3 -21  103.54   20.71
  -1   3 -22   77.84   17.87
  -1  -3 -22  112.40   22.83
  -1  -3 -23  -13.56   10.45
  -1   3 -23   12.14    9.75
  -1   3 -24    7.42    5.98
  -1  -3 -24   27.58   12.58
  -1  -3 -25   21.01   14.07
  -1   3 -25   41.66   16.22
  -1  -3 -26    4.24    7.07
  -1   3 -26    1.09    7.33
  -1   3 -27    7.49    6.33
  -1  -3 -27   -7.27    9.64
   1  -3  27   14.19   10.68
   1  -5 -25   45.48   17.19
   1   5 -25   42.93   16.61
   1  -5 -24   64.34   18.27
   1   5 -24   55.20   18.04
   1   5 -23  -19.71   14.62
   1  -5 -23    1.74    5.92
   1   5 -22  162.84   29.03
   1  -5 -22  148.03   26.55
   1  -5 -21   17.61    8.95
   1   5 -21    8.24    6.48
   1  -5 -20   71.56   17.07
   1   5 -20   61.53   16.51
   1  -5 -19   19.12   10.29
   1   5 -19   10.54    6.02
   1   5 -18   61.87   17.11
   1  -5 -18   64.27   15.41
   1  -5 -17    5.76    4.34
   1   5 -17   17.68   10.74
   1   5 -16   14.65    8.60
   1  -5 -16   17.03    9.92
   1  -5 -15    4.26    3.90
   1   5 -15   16.77   10.39
   1  -5 -14   71.59   15.70
   1   5 -14   82.87   16.68
   1   5 -13  265.60   28.54
   1  -5 -13  236.89   27.21
   1  -5 -12  193.32   24.72
   1   5 -12  203.84   24.55
   1  -5 -11   15.81    6.12
   1   5 -11   15.51    6.85
   1   5 -10  354.04   31.96
   1   5  -9    4.86    3.74
   1   5  -8  416.15   33.81
   1   5  -7   20.46    6.85
   1   5  -6  222.19   24.19
   1   5  -5  295.36   27.64
   1   5  -4    5.86    3.03
  -1   5   3   24.48    8.32
   1   5  -3   32.18    9.64
   1   5  -2  186.71   20.91
  -1   5   2  160.83   19.32
   1   5  -1  187.22   20.77
  -1   5   1  184.62   20.57
  -1   5   0  274.15   24.85
   1   5   0  306.82   26.37
  -1   5  -1    4.67    2.64
   1   5   1    3.45    2.70
  -1   5  -2  501.56   33.33
   1   5   2  498.50   33.91
   1   5   3    3.41    3.45
  -1   5  -3    4.78    3.38
   1   5   4  856.83   45.98
  -1   5  -4  931.76   46.38
  -1   5  -5    5.62    5.69
  -1   5  -6  263.36   25.88
  -1   5  -7   12.57    5.77
  -1   5  -8    3.83    2.61
  -1   5  -9   35.53    9.69
  -1   5 -10  139.23   19.01
  -1  -5 -11  112.58   19.17
  -1   5 -11  142.03   20.37
  -1  -5 -12  278.64   30.02
  -1   5 -12  282.79   28.80
  -1  -5 -13   86.03   15.69
  -1   5 -13  105.27   18.07
  -1   5 -14  253.53   28.35
  -1  -5 -14  267.60   29.93
  -1  -5 -15   15.35    7.56
  -1   5 -15    6.36    5.10
  -1   5 -16  215.54   28.17
  -1  -5 -16  217.46   26.92
  -1   5 -17    0.37    4.78
  -1  -5 -17    3.13    3.37
  -1   5 -18    8.58    5.81
  -1  -5 -18   18.71    6.64
  -1  -5 -19  160.68   25.59
  -1   5 -19  160.50   25.51
  -1   5 -20   13.21    8.52
  -1  -5 -20   -3.96    3.71
  -1  -5 -21   26.19    9.68
  -1   5 -21   14.84   10.70
  -1   5 -22   16.58    9.45
  -1  -5 -22   11.36    8.02
  -1   5 -23   21.67   11.73
  -1  -5 -23   20.77   10.96
  -1   5 -24   92.01   22.34
  -1  -5 -24  139.36   28.17
  -1   5 -25   17.16   10.53
  -1  -5 -25    7.90    6.85
   1  -7 -21   -5.66    7.73
   1   7 -21    2.35    5.44
   1   7 -20   71.54   20.47
   1  -7 -20   66.58   19.14
   1   7 -19   -5.49    6.87
   1  -7 -19    2.16    6.34
   1   7 -18   82.70   20.76
   1  -7 -18   55.82   16.95
   1  -7 -17   96.68   21.49
   1   7 -17   93.55   21.58
   1   7 -16   48.38   16.33
   1  -7 -16   43.39   12.95
   1  -7 -15   78.50   18.26
   1   7 -15   91.61   20.31
   1  -7 -14   48.97   14.56
   1   7 -14   71.89   18.18
   1   7 -13   48.75   14.68
   1  -7 -13   44.42   13.88
   1  -7 -12   -1.54    4.63
   1   7 -12    9.10    6.98
   1   7 -11   -2.55    5.56
   1   7 -10   69.67   16.55
   1   7  -9   -0.30    4.55
   1   7  -8   34.21   11.40
   1   7  -7  423.43   38.31
   1   7  -6    6.10    4.30
   1   7  -5  219.33   27.61
   1   7  -4    9.03    6.21
   1   7  -3  208.64   25.60
  -1   7   3  189.39   26.25
  -1   7   2   16.40    7.61
   1   7  -2   21.83    9.50
   1   7  -1  289.56   30.49
  -1   7   1  270.77   29.54
  -1   7   0  111.90   19.29
   1   7   0   84.35   16.91
   1   7   1    7.52    7.48
  -1   7  -1    5.09    2.94
  -1   7  -2  175.92   23.32
   1   7   2  180.05   24.70
  -1   7  -3  214.26   26.00
   1   7   3  172.97   24.83
   1   7   4  102.61   19.49
  -1   7  -4  136.74   20.04
  -1   7  -5    4.76    4.41
  -1   7  -6  313.68   32.19
  -1   7  -7  106.17   19.02
  -1   7  -8   26.08   10.75
  -1   7  -9  207.78   26.89
  -1   7 -10  274.37   31.77
  -1   7 -11   53.54   14.04
  -1   7 -12   59.57   15.68
  -1   7 -13   22.65    9.65
  -1  -7 -13   21.94    9.81
  -1   7 -14   63.66   16.08
  -1  -7 -14   64.59   15.53
  -1  -7 -15   16.63    8.91
  -1   7 -15   22.75   10.91
  -1   7 -16    6.53    7.11
  -1  -7 -16   10.42    7.98
  -1  -7 -17  113.19   23.28
  -1   7 -17  103.79   20.08
  -1   7 -18   -1.29    6.87
  -1  -7 -18   -1.97    6.52
  -1   7 -19  125.14   24.43
  -1  -7 -19  102.02   21.56
  -1  -7 -20    1.07    8.63
  -1   7 -20    5.00    6.66
  -1   7 -21   44.80   16.74
  -1  -7 -21   35.90   13.82
   1   9 -15   90.44   25.15
   1  -9 -15   65.41   18.10
   1  -9 -14    7.00    6.47
   1   9 -14    9.85   10.06
   1  -9 -13   57.54   18.40
   1   9 -13   76.53   19.17
   1   9 -12  184.60   30.08
   1   9 -11   26.73   13.22
   1   9 -10   24.78    9.94
   1   9  -9   70.38   18.73
   1   9  -8    7.15    4.69
   1   9  -7   35.71   13.64
   1   9  -6   75.08   18.61
   1   9  -5  254.00   33.28
   1   9  -4   65.47   19.46
   1   9  -3  279.09   34.68
   1   9  -2   39.28   13.02
  -1   9   2   33.09   12.59
  -1   9   1   55.75   15.57
   1   9  -1   45.09   13.67
  -1   9   0   12.80    8.90
   1   9   0   -2.48    5.09
  -1   9  -1    5.72    5.37
   1   9   1    4.82    7.64
   1   9   2   95.96   21.20
  -1   9  -2   89.02   18.82
   1   9   3    7.03    5.59
  -1   9  -3   12.80    7.49
  -1   9  -4  252.42   32.42
  -1   9  -5   34.24   11.21
  -1   9  -6   -5.74    7.66
  -1   9  -7   22.63   10.67
  -1   9  -8    4.59    4.30
  -1   9  -9    5.46    5.91
  -1   9 -10   -0.36    5.29
  -1   9 -11   37.37   14.28
  -1   9 -12   50.37   16.59
  -1   9 -13   44.62   14.35
  -1   9 -14    7.64    8.75
  -1  -9 -14    9.09    7.28
  -1   9 -15   11.79   10.76
  -1  -9 -15  -14.69   12.87
   2   0 -29  -13.27   10.97
   2   0 -28   -9.50    9.16
   2   0 -27   12.09    5.13
   2   0 -26    7.35    5.67
   2   0 -25   -6.93    6.66
   2   0 -24   33.84   12.70
   2   0 -23   -3.68    6.97
   2   0 -22   10.97   10.08
   2   0 -21    0.40    5.32
   2   0 -20    1.74    6.11
   2   0 -19    1.86    5.24
   2   0 -18  913.50   55.13
   2   0 -17    1.16    5.05
   2   0 -16  656.64   43.73
   2   0 -15    4.37    5.12
   2   0 -14  115.56   17.59
   2   0 -13   -6.02    5.83
   2   0 -12  456.77   31.92
   2   0 -11   -2.95    2.08
   2   0 -10  501.89   30.28
   2   0  -9    2.14    2.85
   2   0  -8 2095.84   54.96
   2   0  -7    2.64    2.73
   2   0  -6    3.05    2.83
   2   0  -5   -2.33    2.05
   2   0  -4  356.82   16.50
   2   0  -3    1.21    0.92
   2   0  -3   -0.62    1.41
   2   0  -2 1276.54   24.06
   2   0  -2 1256.16   24.34
  -2   0   1   -0.34    0.94
   2   0  -1    1.27    0.45
   2   0  -1    1.24    1.26
   2   0   0  273.27   11.95
   2   0   1   -0.42    1.13
   2   0   2 1434.91   30.02
   2   0   3    0.43    1.41
   2   0   3    0.91    0.68
   2   0   4   54.58    6.87
  -2   0  -4   54.35    4.99
  -2   0  -5    1.31    1.49
   2   0   5   11.91    4.97
   2   0   6 1844.13   42.60
  -2   0  -6 1726.46   36.36
   2   0   7    1.17    1.63
  -2   0  -7   -1.01    2.42
  -2   0  -8  175.61   14.06
   2   0   8  172.91   14.97
  -2   0  -9   -0.63    3.09
   2   0   9    0.59    3.28
   2   0  10  508.39   27.12
  -2   0 -10  602.72   29.79
   2   0  11    1.57    3.39
  -2   0 -11   -1.10    2.44
   2   0  12  221.12   20.35
  -2   0 -12  282.83   22.74
  -2   0 -13   -2.20    4.64
   2   0  13   -3.19    3.87
  -2   0 -14  447.26   31.28
   2   0  14  380.18   27.88
   2   0  15   -2.12    4.90
  -2   0 -15   -6.15    4.81
  -2   0 -16  788.04   44.81
   2   0  16  766.07   40.91
   2   0  17   -2.03    5.40
  -2   0 -17   12.72    8.11
   2   0  18   12.21    6.12
  -2   0 -18   11.21    6.59
   2   0  19   -8.32    5.43
  -2   0 -19    2.48    6.75
   2   0  20   98.22   17.76
  -2   0 -20  112.74   20.17
  -2   0 -21    3.66    3.91
   2   0  21   -3.82    4.49
   2   0  22    7.97    6.30
  -2   0 -22   -7.62    7.67
   2   0  23   -6.39    6.06
  -2   0 -23   -7.17    7.58
   2   0  24   33.64   11.75
  -2   0 -24   17.49   10.14
  -2   0 -25    7.92    9.97
   2   0  25   15.03    7.89
  -2   0 -26   22.41   12.44
  -2   0 -27   13.65    9.66
  -2   0 -28    5.13    6.10
   2   2 -28   14.31   10.77
   2  -2 -28    7.16   12.83
   2  -2 -27  192.75   33.95
   2   2 -27  173.37   30.96
   2   2 -26  -10.74    6.70
   2  -2 -26    8.81   11.17
   2  -2 -25   86.68   22.38
   2   2 -25   57.87   19.16
   2  -2 -24   32.84   15.08
   2   2 -24   28.83   13.16
   2   2 -23  225.02   32.30
   2  -2 -23  256.31   34.65
   2  -2 -22   -8.62    8.35
   2   2 -22    6.57    6.75
   2  -2 -21   -0.91    4.82
   2   2 -21    1.74    4.27
   2  -2 -20   16.36    9.98
   2   2 -20   21.24    9.32
   2  -2 -19  311.64   33.70
   2   2 -19  251.38   29.50
   2  -2 -18  103.67   19.25
   2   2 -18   87.19   16.20
   2   2 -17   51.07   13.74
   2  -2 -17   47.73   12.80
   2  -2 -16   10.54    7.62
   2   2 -16    8.22    6.37
   2   2 -15   19.75    7.33
   2  -2 -15   29.16    8.72
   2  -2 -14   66.97   12.65
   2   2 -14   60.66   13.23
   2   2 -13  315.62   27.40
   2  -2 -13  307.50   26.70
   2  -2 -12   37.63    9.11
   2   2 -12   44.44   10.59
   2  -2 -11  120.81   15.08
   2   2 -11  121.62   15.60
   2  -2 -10   83.40   12.29
   2   2 -10   88.98   12.96
   2   2  -9  203.75   19.27
   2  -2  -9  197.69   17.98
   2   2  -8  367.87   24.53
   2  -2  -8  386.12   24.43
   2  -2  -7  152.42   14.61
   2   2  -7  143.97   14.66
   2  -2  -6   -1.63    2.85
   2   2  -6    0.89    1.58
   2  -2  -5  593.67   12.75
   2  -2  -5  584.07   27.23
   2   2  -5  594.87   27.56
   2   2  -4  995.23   34.70
   2  -2  -4 1060.18   20.63
   2  -2  -3 9999.00   73.41
   2   2  -3 9840.36  104.80
   2   2  -2 1847.77   43.63
  -2   2   1  834.87   26.82
   2   2  -1  827.87   29.86
  -2   2   0  865.91   26.60
   2   2   0  914.60   29.69
  -2   2  -1  412.39   18.86
   2   2   1  397.14   20.13
   2   2   2  197.30   12.16
  -2   2  -2  186.31   13.39
   2   2   2  178.54   13.43
  -2   2  -3    5.48    3.05
   2   2   3    4.09    1.96
   2   2   3    3.10    2.93
  -2   2  -4    5.30    2.04
   2   2   4    5.96    2.79
   2   2   5  830.09   25.27
  -2   2  -5  840.52   29.58
  -2   2  -6  105.40   10.98
   2   2   6  104.91    9.14
   2   2   7  333.46   17.02
  -2   2  -7  337.08   20.25
  -2  -2  -7  302.14   21.62
  -2   2  -8    0.44    2.37
   2   2   8    2.39    2.01
  -2  -2  -8    1.76    2.71
   2   2   9  117.29   10.42
  -2  -2  -9  126.86   13.79
  -2   2  -9  113.67   12.63
  -2  -2 -10  579.77   29.73
   2   2  10  550.65   23.21
  -2   2 -10  609.40   30.50
  -2   2 -11  691.65   34.35
   2   2  11  735.67   27.77
  -2  -2 -11  692.26   34.67
  -2   2 -12   -0.91    3.45
   2   2  12    0.80    2.65
  -2  -2 -12   -0.18    2.67
  -2   2 -13  119.04   15.41
   2   2  13  121.44   12.34
  -2  -2 -13  132.51   16.12
  -2   2 -14    1.90    4.52
  -2  -2 -14   -1.05    3.51
   2   2  14    3.17    3.27
   2   2  15    5.02    2.42
  -2  -2 -15    1.68    2.61
  -2   2 -15    5.18    4.62
  -2  -2 -16  149.96   19.82
  -2   2 -16  156.37   20.43
   2   2  16  151.63   14.92
   2   2  17    2.44    4.49
  -2  -2 -17    6.65    5.64
  -2   2 -17   11.03    6.09
  -2  -2 -18   73.79   15.96
   2   2  18   69.59   11.07
  -2   2 -18   55.67   13.58
  -2  -2 -19   45.34   12.60
  -2   2 -19   46.39   12.64
   2   2  19   53.07    9.77
  -2   2 -20    9.91    7.34
   2  -2  20   -4.57    7.84
  -2  -2 -20    1.53    3.45
   2   2  20    5.28    4.41
  -2  -2 -21  427.50   39.69
   2  -2  21  348.76   38.58
  -2   2 -21  342.18   34.16
  -2  -2 -22   45.98   13.84
   2  -2  22   31.85    9.51
  -2   2 -22   51.44   14.61
  -2   2 -23   64.85   17.02
  -2  -2 -23   81.84   18.84
   2  -2  23   92.46   20.15
  -2  -2 -24   63.47   16.69
   2  -2  24   64.53   19.14
  -2   2 -24   50.17   14.27
  -2  -2 -25   86.14   20.87
   2  -2  25   90.09   22.82
  -2   2 -25   88.06   20.49
  -2   2 -26   38.06   13.44
  -2  -2 -26   29.72   11.35
   2  -2  26   38.25   13.90
  -2  -2 -27   -4.91    9.02
  -2   2 -27   -1.73    5.28
   2  -2  27    5.97    6.32
   2   4 -26    8.25   10.67
   2  -4 -26   -1.69    7.43
   2   4 -25    5.00    6.94
   2  -4 -25   10.49    9.92
   2   4 -24   11.35    8.43
   2  -4 -24    1.39    6.66
   2  -4 -23   16.80   10.24
   2   4 -23   22.63   10.95
   2   4 -22   17.82    9.00
   2  -4 -22   23.70   12.97
   2   4 -21   65.92   17.96
   2  -4 -21   95.41   20.41
   2  -4 -20   89.35   18.80
   2   4 -20   71.91   17.35
   2   4 -19   34.61   12.36
   2  -4 -19   30.07    9.77
   2   4 -18  240.90   30.25
   2  -4 -18  228.30   28.13
   2   4 -17    9.76    9.27
   2  -4 -17    7.64    6.41
   2   4 -16  133.41   21.31
   2  -4 -16  130.16   20.35
   2  -4 -15   64.39   13.63
   2   4 -15   71.96   14.64
   2  -4 -14    6.19    4.14
   2   4 -14   13.57    8.24
   2  -4 -13  510.86   37.32
   2   4 -13  549.77   40.02
   2  -4 -12  147.86   20.06
   2   4 -12  164.21   21.46
   2   4 -11   23.55    6.90
   2  -4 -11   35.62   10.17
   2  -4 -10  365.15   30.23
   2   4 -10  376.40   31.14
   2  -4  -9    8.48    5.45
   2   4  -9    3.56    3.84
   2   4  -8  411.05   30.74
   2   4  -7   36.62    9.45
   2   4  -6   36.65    9.51
   2   4  -5 1359.08   53.90
   2   4  -4   43.24    9.72
   2   4  -3  940.75   43.92
  -2   4   2   53.39    9.88
   2   4  -2   63.87   11.69
   2   4  -1   53.76   10.71
  -2   4   1   58.33   10.75
   2   4   0   29.43    7.78
  -2   4   0   25.51    6.90
   2   4   1  216.25   19.91
  -2   4  -1  226.54   19.58
   2   4   2  135.73   15.99
  -2   4  -2  138.00   15.73
  -2   4  -3  148.45   16.37
   2   4   3  146.28   17.28
   2   4   4  178.10   19.41
  -2   4  -4  208.04   19.85
  -2   4  -5   91.95   13.56
  -2   4  -6  413.61   28.97
  -2   4  -7   11.78    4.39
  -2   4  -8  403.30   29.27
  -2   4  -9  330.56   26.15
  -2  -4 -10    4.00    3.78
  -2   4 -10    0.87    4.28
  -2   4 -11  864.82   45.22
  -2  -4 -11  847.93   46.42
  -2  -4 -12   68.17   14.11
  -2   4 -12   63.97   12.71
  -2  -4 -13   83.16   14.87
   2   4  13   76.77    9.05
  -2   4 -13   88.69   15.14
   2   4  14   51.04    7.53
  -2  -4 -14   96.53   16.22
  -2   4 -14   91.14   16.70
  -2  -4 -15  190.93   23.43
  -2   4 -15  185.52   23.40
  -2  -4 -16   62.91   13.45
  -2   4 -16   56.93   13.38
  -2   4 -17   -0.24    7.99
  -2  -4 -17    3.33    5.01
  -2   4 -18   30.76   11.67
  -2  -4 -18   16.67    8.16
  -2  -4 -19   25.24   11.10
  -2   4 -19   26.52   10.58
  -2   4 -20   -2.39    6.65
  -2  -4 -20   -1.45    5.56
  -2   4 -21   45.03   13.20
  -2  -4 -21   63.99   16.78
  -2   4 -22   -8.00    9.09
  -2  -4 -22    0.27    6.51
  -2  -4 -23    1.46    6.62
  -2   4 -23  -12.03    8.87
  -2  -4 -24   12.88    8.52
  -2   4 -24    8.81    8.23
  -2  -4 -25    9.05    6.85
  -2   4 -25    7.71    8.24
  -2   4 -26   10.70    8.81
  -2  -4 -26    6.80    7.67
   2  -4  26   21.94   15.12
   2  -6 -24  121.82   26.31
   2   6 -24   85.45   21.96
   2  -6 -23   -7.79    8.94
   2   6 -23   11.15   10.21
   2  -6 -22  141.37   26.93
   2   6 -22   97.42   22.76
   2   6 -21    0.19    8.29
   2  -6 -21   -3.98    8.03
   2  -6 -20   63.40   18.01
   2   6 -20   55.30   16.08
   2  -6 -19    6.63    6.45
   2   6 -19    6.02    5.18
   2   6 -18  111.10   22.34
   2  -6 -18   97.87   20.70
   2   6 -17  109.79   21.43
   2  -6 -17  106.53   20.95
   2  -6 -16   65.26   16.45
   2   6 -16   78.21   18.55
   2   6 -15   89.44   19.61
   2  -6 -15   65.50   15.34
   2  -6 -14   13.70    8.18
   2   6 -14   16.18    9.70
   2  -6 -13   12.99    7.76
   2   6 -13   16.12    6.64
   2  -6 -12   14.05    7.33
   2   6 -12    6.92    4.06
   2   6 -11   60.76   15.58
   2  -6 -11   53.52   13.06
   2   6 -10  144.27   22.57
   2   6  -9  137.51   20.98
   2   6  -8  380.80   35.22
   2   6  -7   91.91   17.35
   2   6  -6  164.47   23.08
   2   6  -5    6.60    4.47
   2   6  -4  138.92   20.71
  -2   6   3   29.19    9.69
   2   6  -3   30.70    9.84
  -2   6   2   51.10   12.31
   2   6  -2   60.60   13.65
   2   6  -1  280.79   28.09
  -2   6   1  309.19   28.55
   2   6   0  451.49   35.36
  -2   6   0  447.89   34.41
   2   6   1   47.21   12.56
  -2   6  -1   51.85   12.09
  -2   6  -2  395.79   31.80
   2   6   2  405.09   34.25
  -2   6  -3  112.68   16.98
   2   6   3  112.51   18.94
  -2   6  -4  260.09   26.25
   2   6   4  234.00   26.75
  -2   6  -5    1.70    3.53
   2   6   5    7.53    4.04
  -2   6  -6  118.61   17.63
  -2   6  -7  111.77   18.14
  -2   6  -8    3.80    5.78
  -2   6  -9   57.19   13.83
  -2   6 -10   49.37   12.55
  -2   6 -11   44.54   12.84
  -2  -6 -12    6.81    4.05
  -2   6 -12    3.18    5.56
  -2   6 -13  103.27   19.18
  -2  -6 -13  126.21   20.97
  -2   6 -14   -0.18    4.03
  -2  -6 -14    6.90    6.41
  -2  -6 -15  117.42   21.51
  -2   6 -15  124.85   22.32
  -2   6 -16  144.88   23.84
  -2  -6 -16  143.71   23.74
  -2   6 -17   44.99   15.15
  -2  -6 -17   36.00   12.33
  -2  -6 -18  152.57   24.95
  -2   6 -18  177.52   26.99
  -2  -6 -19    5.82    5.15
  -2   6 -19    3.64    4.54
  -2   6 -20   44.23   12.94
  -2  -6 -20   45.68   14.07
  -2   6 -21   22.24   11.26
  -2  -6 -21   15.08    6.57
  -2  -6 -22   16.94   11.74
  -2   6 -22   33.76   13.26
  -2  -6 -23   78.34   20.56
  -2   6 -23   35.38   14.76
   2   8 -19    9.42    7.88
   2  -8 -19    2.50    6.63
   2  -8 -18   18.53    6.74
   2   8 -18   30.16   14.67
   2  -8 -17   59.98   17.21
   2   8 -17   74.41   20.32
   2   8 -16   -2.49    6.42
   2  -8 -16    1.56    5.51
   2   8 -15  254.42   36.79
   2  -8 -15  256.57   35.11
   2  -8 -14   19.59   11.44
   2   8 -14    3.99    6.33
   2   8 -13  254.87   35.38
   2  -8 -13  250.14   33.24
   2   8 -12   22.48   12.45
   2  -8 -12   -3.53    7.36
   2   8 -11  131.25   24.65
   2   8 -10   27.07   13.23
   2   8  -9    9.07    9.62
   2   8  -8   10.95    6.71
   2   8  -7   79.93   17.72
   2   8  -6    3.14    4.08
   2   8  -5  250.41   31.32
   2   8  -4    6.77    5.94
   2   8  -3  142.77   22.88
  -2   8   2   27.37   11.14
   2   8  -2   42.46   12.81
   2   8  -1  178.82   25.26
  -2   8   1  188.43   26.68
   2   8   0   91.19   19.42
  -2   8   0   91.53   18.69
  -2   8  -1   42.87   12.35
   2   8   1   38.19   13.46
   2   8   2   26.53   11.06
  -2   8  -2   14.04    6.73
   2   8   3   45.13   14.85
  -2   8  -3   54.99   14.15
  -2   8  -4   26.53    9.82
   2   8   4   50.12   15.39
  -2   8  -5   10.23    8.31
  -2   8  -6    8.47    7.59
  -2   8  -7  193.19   26.21
  -2   8  -8   16.87   10.11
  -2   8  -9  277.66   33.57
  -2   8 -10   66.96   16.53
  -2   8 -11  236.27   32.07
  -2   8 -12   56.31   16.23
  -2   8 -13  184.60   29.25
  -2  -8 -14   -4.81    8.05
  -2   8 -14    2.11    4.60
  -2   8 -15   -5.73    8.33
  -2  -8 -15   -3.47    5.90
  -2   8 -16    2.31    5.23
  -2  -8 -16   -0.06    5.87
  -2   8 -17   66.29   20.45
  -2  -8 -17   39.66   13.74
  -2   8 -18   20.96   12.11
  -2  -8 -18   -6.83   10.38
   2  10  -9    3.51    5.50
   2  10  -8   11.39    8.86
   2  10  -7   11.04    8.23
   2  10  -6  322.19   40.09
   2  10  -5    8.08   11.02
   2  10  -4   24.55   11.05
   2  10  -3   43.55   14.96
   2  10  -2    1.25    5.77
   2  10  -1   23.92   12.14
  -2  10   1   28.42   12.18
  -2  10   0   16.87   10.72
   2  10   0    6.34    9.36
   2  10   1   12.24   11.56
  -2  10  -1   18.29   10.04
  -2  10  -2  144.10   26.04
   2  10   2  149.38   29.19
  -2  10  -3   17.30   17.47
   2  10   3   11.55   11.46
  -2  10  -4  437.96   45.47
  -2  10  -5   31.29   13.45
  -2  10  -6   -1.08    5.92
  -2  10  -7   20.13   11.98
  -2  10  -8    2.12    8.00
  -2  10  -9  -16.87   13.44
   3   1 -28   24.00   12.91
   3  -1 -28    5.43    6.24
   3   1 -27   66.63   19.24
   3  -1 -27   91.59   25.93
   3   1 -26  100.71   22.44
   3  -1 -26  104.02   24.10
   3   1 -25   22.25    8.04
   3  -1 -25   21.31   11.27
   3  -1 -24   16.31    9.89
   3   1 -24   10.61    6.74
   3   1 -23   30.69   12.02
   3  -1 -23   32.63   13.67
   3   1 -22   89.74   20.98
   3  -1 -22  103.83   21.56
   3   1 -21   21.59   10.68
   3  -1 -21   15.88    8.84
   3   1 -20  158.44   25.34
   3  -1 -20  167.23   25.32
   3  -1 -19   11.56    6.70
   3   1 -19   19.64    9.22
   3  -1 -18  414.13   37.59
   3   1 -18  355.31   34.97
   3  -1 -17   29.61   10.00
   3   1 -17   27.72    8.82
   3  -1 -16  302.92   30.07
   3   1 -16  222.57   26.42
   3  -1 -15   23.38    7.69
   3   1 -15   29.00    7.57
   3  -1 -14   39.53   11.39
   3   1 -14   22.32    8.40
   3   1 -13   31.18    8.56
   3  -1 -13   37.57    9.62
   3   1 -12  114.01   16.02
   3  -1 -12  130.68   16.84
   3   1 -11  558.69   34.54
   3  -1 -11  505.09   32.37
   3   1 -10  401.89   28.05
   3  -1 -10  396.82   27.00
   3   1  -9  300.57   23.13
   3  -1  -9  292.90   21.93
   3  -1  -8  490.72   26.56
   3   1  -8  492.27   28.25
   3  -1  -7   17.07    4.30
   3   1  -7   20.86    5.72
   3   1  -6  201.96   15.85
   3  -1  -6  195.86   14.53
   3  -1  -6  180.25   10.15
   3   1  -5  409.22   21.15
   3  -1  -5  409.40   19.82
   3  -1  -5  384.17   14.56
   3   1  -4   35.91    6.17
   3  -1  -4   31.23    4.58
   3  -1  -4   35.49    5.61
   3  -1  -3   66.30    6.60
   3   1  -3   69.60    7.76
   3   1  -3   63.94    7.69
   3  -1  -3   71.51    7.23
   3  -1  -2  381.19   15.97
   3   1  -2  375.65   18.11
   3   1  -2  399.21   17.15
   3  -1  -2  402.58   15.65
   3   1  -1  375.36   15.76
   3   1  -1  357.66   17.59
   3  -1  -1  384.26   14.39
   3  -1  -1  359.03   16.23
   3   1   0  155.39   11.31
   3  -1   0  153.48   11.00
   3   1   0  132.06    9.56
   3   1   1  142.30   11.19
  -3   1  -1  138.47    7.29
   3   1   1  114.01    8.20
   3  -1   1  136.76   11.30
   3   1   2  483.59   20.44
   3  -1   2  502.81   22.86
   3   1   2  474.89   15.04
  -3   1  -2  442.60   14.07
  -3   1  -3   76.77    6.74
   3   1   3   86.70    8.81
   3  -1   3   85.73   10.43
   3  -1   4  454.54   24.35
   3   1   4  452.99   21.07
  -3   1  -4  450.00   16.17
  -3   1  -5   32.31    4.86
   3   1   5   31.41    5.20
  -3  -1  -5   35.00    5.34
   3  -1   5   24.31    6.12
  -3   1  -6  757.49   23.88
   3   1   6  762.23   28.67
   3  -1   6  764.92   33.66
  -3  -1  -6  750.81   24.33
  -3  -1  -7  203.45   13.37
   3   1   7  203.68   16.06
   3  -1   7  184.69   17.40
  -3   1  -7  202.19   13.26
  -3  -1  -8  374.38   19.29
   3   1   8  405.97   21.96
  -3   1  -8  398.62   19.97
  -3  -1  -9    6.49    3.38
   3  -1   9    5.67    2.89
   3   1   9    3.41    2.06
  -3   1  -9    7.62    2.88
  -3  -1 -10   37.40    7.19
  -3   1 -10   40.54    7.43
   3   1  10   32.70    7.17
   3  -1  10   22.14    7.18
   3   1  11  250.29   19.64
  -3  -1 -11  243.09   19.30
   3  -1  11  209.93   21.26
  -3   1 -11  268.47   19.77
  -3   1 -12   23.54    6.55
   3  -1  12   17.78    7.13
   3   1  12   23.00    6.69
  -3  -1 -12   25.56    6.67
   3   1  13  395.14   25.53
  -3   1 -13  378.83   26.39
   3  -1  13  418.48   32.40
  -3  -1 -13  413.61   28.23
  -3  -1 -14   26.24    8.27
  -3   1 -14   14.18    5.93
   3   1  14   24.94    7.03
   3  -1  14   13.34    6.14
   3  -1  15   61.97   13.74
  -3  -1 -15   59.40   10.87
  -3   1 -15   43.83    9.69
   3   1  15   49.78    9.87
   3  -1  16  141.32   21.43
  -3   1 -16  135.92   17.47
   3   1  16  117.02   15.36
  -3  -1 -16  151.99   19.19
   3   1  17  166.11   18.82
   3  -1  17  198.86   24.46
  -3   1 -17  187.98   22.64
  -3  -1 -17  223.43   24.94
   3   1  18   16.82    7.63
  -3  -1 -18   18.87    6.09
  -3   1 -18   10.94    6.51
   3  -1  18   12.72    8.97
  -3  -1 -19  138.31   21.30
  -3   1 -19  108.86   17.17
   3   1  19  114.65   16.94
   3  -1  19  122.63   21.03
  -3  -1 -20   -2.32    7.18
   3  -1  20   10.11    8.10
  -3   1 -20  -12.56    9.23
   3   1  20   -3.32    5.21
   3  -1  21  156.69   25.09
  -3  -1 -21  141.59   22.65
   3   1  21  151.08   19.05
  -3   1 -21  143.23   21.95
  -3   1 -22   86.93   18.71
   3   1  22   92.07   16.56
   3  -1  22   85.34   17.87
  -3  -1 -22   91.95   17.78
   3  -1  23   15.91    8.57
  -3   1 -23    2.73    4.94
  -3  -1 -23   -3.09    7.66
   3   1  23    5.37    6.01
  -3   1 -24    3.57    5.02
  -3  -1 -24    4.17   10.37
   3  -1  24   11.90   10.82
  -3  -1 -25    3.34    6.24
   3  -1  25    6.71    7.82
  -3   1 -25    5.47    5.16
  -3   1 -26   37.07   15.44
  -3  -1 -26   43.48   15.27
   3  -1  26   46.97   15.22
  -3   1 -27   14.92    9.77
  -3  -1 -27    2.47    8.73
   3   3 -27   97.32   24.39
   3  -3 -27   99.53   24.75
   3  -3 -26   -1.35    5.38
   3   3 -26    8.33    6.33
   3   3 -25  119.59   25.16
   3  -3 -25  158.13   29.84
   3  -3 -24   -4.00    8.55
   3   3 -24    5.77    7.20
   3  -3 -23  194.83   31.06
   3   3 -23  192.01   30.41
   3   3 -22   11.83    9.82
   3  -3 -22    8.93    8.15
   3   3 -21  135.25   24.38
   3  -3 -21  160.20   26.72
   3   3 -20   51.87   16.19
   3  -3 -20   36.88   11.40
   3   3 -19   10.03    6.09
   3  -3 -19   -6.21    6.03
   3   3 -18   39.08   13.42
   3  -3 -18   22.21    8.09
   3  -3 -17   10.37    5.85
   3   3 -17   14.78    7.11
   3   3 -16    2.88    4.04
   3  -3 -16   -1.88    2.98
   3  -3 -15   15.44    7.53
   3   3 -15   18.64    7.46
   3   3 -14   11.95    6.87
   3  -3 -14    8.14    3.92
   3  -3 -13  516.03   35.66
   3   3 -13  533.08   37.83
   3   3 -12   25.36    8.41
   3  -3 -12   19.07    7.12
   3   3 -11  640.32   39.12
   3  -3 -11  609.68   36.49
   3   3 -10    4.25    2.07
   3  -3 -10    2.61    3.42
   3   3  -9  151.81   17.94
   3  -3  -9  153.89   17.88
   3  -3  -8  313.42    9.35
   3   3  -8  318.99   25.81
   3  -3  -8  299.13   23.96
   3   3  -7   23.26    6.77
   3  -3  -7   29.23    3.54
   3  -3  -7   24.55    6.04
   3  -3  -6   72.69    6.31
   3   3  -6   76.62   12.60
   3  -3  -6   69.35   11.21
   3  -3  -5   25.78    3.98
   3   3  -5   23.99    6.78
   3  -3  -4  134.88   10.41
   3   3  -4  116.46   14.54
   3  -3  -3  987.15   30.87
   3   3  -3  961.76   40.36
   3   3  -2   -0.79    1.78
  -3   3   1  160.84   14.86
   3   3  -1  154.20   15.91
  -3   3   0  223.11   17.28
   3   3   0  227.52   18.16
  -3   3  -1  869.74   32.42
   3   3   1  884.82   36.48
  -3   3  -2   17.09    5.22
   3   3   2   17.97    5.56
   3   3   3  564.78   28.14
  -3   3  -3  563.89   27.98
   3   3   4  186.93   17.23
  -3   3  -4  186.77   16.66
   3   3   4  187.15   14.30
   3   3   5   16.34    4.11
  -3   3  -5   19.48    5.54
   3   3   6  143.32   12.82
  -3   3  -6  168.03   16.32
   3   3   7   90.39    9.97
  -3   3  -7   93.06   12.03
  -3   3  -8   34.40    7.44
   3   3   8   35.47    6.12
   3   3   9   36.48    6.88
  -3   3  -9   38.79    8.60
  -3  -3  -9   26.73    7.93
  -3   3 -10   35.25    8.58
   3   3  10   44.95    7.32
  -3  -3 -10   45.58    9.41
   3   3  11  620.29   28.20
  -3   3 -11  633.10   34.96
  -3  -3 -11  627.65   34.99
  -3   3 -12   47.35   10.50
   3   3  12   38.32    6.82
  -3  -3 -12   44.37   10.49
   3   3  13  670.94   30.73
  -3   3 -13  733.66   39.95
  -3  -3 -13  704.02   38.77
   3   3  14  132.49   13.85
  -3   3 -14  121.39   16.84
  -3  -3 -14  124.35   16.73
   3   3  15  234.36   18.53
  -3   3 -15  241.19   24.96
  -3  -3 -15  255.12   24.89
  -3  -3 -16   13.62    7.15
  -3   3 -16    6.35    4.68
   3   3  16   10.96    4.63
  -3   3 -17   74.00   14.76
  -3  -3 -17   60.04   12.81
   3   3  17   60.52   10.05
  -3   3 -18    6.92    3.33
  -3  -3 -18    0.54    5.37
   3   3  18    1.32    2.87
  -3   3 -19    9.31    6.11
  -3  -3 -19   16.10    7.12
  -3  -3 -20   24.99    9.50
  -3   3 -20   16.18   10.04
   3  -3  20   15.63   11.55
  -3   3 -21  177.31   25.34
  -3  -3 -21  213.75   29.41
  -3  -3 -22   44.04   12.87
  -3   3 -22   35.93   10.69
   3  -3  23   81.46   21.34
  -3   3 -23   44.18   14.81
  -3  -3 -23   46.76   14.59
   3  -3  24   14.86    8.94
  -3  -3 -24    2.78    6.40
  -3   3 -24    9.29    7.18
  -3   3 -25   49.72   17.17
  -3  -3 -25   75.97   20.50
   3  -3  25   41.49   15.66
  -3   3 -26   -5.04    4.56
  -3  -3 -26    6.15    8.90
   3   5 -25   22.46   13.02
   3  -5 -25   43.75   17.04
   3   5 -24    5.80    5.17
   3  -5 -24   -8.19    8.71
   3  -5 -23   63.68   18.01
   3   5 -23   45.81   16.57
   3   5 -22   24.54   12.11
   3  -5 -22   29.13   12.21
   3   5 -21  135.33   25.94
   3  -5 -21  130.62   23.83
   3   5 -20  132.17   25.31
   3  -5 -20  140.12   24.33
   3  -5 -19    6.80    6.38
   3   5 -19   30.29   12.48
   3   5 -18  144.03   24.41
   3  -5 -18  158.99   24.54
   3   5 -17   37.88   12.56
   3  -5 -17   50.28   13.35
   3  -5 -16   79.64   17.32
   3   5 -16   81.09   18.33
   3  -5 -15    0.91    2.88
   3   5 -15   -2.25    6.50
   3  -5 -14   22.17    7.56
   3   5 -14   22.03    8.63
   3  -5 -13   41.27   11.29
   3   5 -13   41.54   12.49
   3   5 -12   -0.12    4.27
   3  -5 -12   10.36    6.34
   3   5 -11    6.43    2.63
   3  -5 -11    1.42    4.31
   3   5 -10  206.47   24.73
   3  -5 -10  178.51   22.84
   3   5  -9  143.83   20.39
   3   5  -8  492.36   37.16
   3  -5  -8  315.73   16.56
   3   5  -7   -3.53    4.59
   3   5  -6  201.46   23.80
   3   5  -5   -0.24    6.63
   3   5  -4  560.96   38.63
   3   5  -3    1.16    2.15
   3   5  -2  199.23   22.06
  -3   5   2  168.97   20.35
  -3   5   1    6.59    3.74
   3   5  -1    9.62    6.89
   3   5   0   28.05    8.39
  -3   5   0   32.35    8.67
   3   5   1   30.13    8.19
  -3   5  -1   31.86    8.24
   3   5   2   23.53    6.89
  -3   5  -2   20.33    5.33
  -3   5  -3  471.08   31.70
   3   5   3  462.40   33.54
   3   5   4   19.84    7.58
  -3   5  -4   26.32    8.10
   3   5   5   63.23   12.86
  -3   5  -5   65.97   12.39
  -3   5  -6  621.35   37.95
  -3   5  -7  111.88   16.66
  -3   5  -8  394.10   31.67
  -3   5  -9   25.98    7.82
  -3   5 -10   83.12   15.01
  -3   5 -11   76.42   14.37
  -3   5 -12   10.23    6.51
  -3  -5 -12    4.44    3.67
  -3   5 -13    1.55    2.53
  -3  -5 -13    0.47    3.59
  -3  -5 -14  213.46   25.95
  -3   5 -14  217.45   25.83
  -3   5 -15   35.08    9.95
  -3  -5 -15   34.15   11.46
  -3  -5 -16  297.59   31.14
  -3   5 -16  293.22   31.72
  -3   5 -17    8.27    7.36
  -3  -5 -17   -7.36    4.02
  -3  -5 -18  114.07   20.04
  -3   5 -18  116.34   21.35
  -3  -5 -19   16.72    8.54
  -3   5 -19   17.08    6.54
  -3  -5 -20   23.65    9.80
  -3   5 -20   38.84   13.24
  -3   5 -21    0.16    6.70
  -3  -5 -21    0.63    7.67
  -3  -5 -22   45.15   16.04
  -3   5 -22   28.27   11.76
  -3  -5 -23   12.41    9.03
  -3   5 -23    5.11    8.20
  -3   5 -24    1.94    7.39
  -3  -5 -24   -2.06    6.47
   3  -5  24   -9.19    8.66
   3   7 -21   32.94   14.43
   3  -7 -21   17.58    9.34
   3   7 -20   -3.26    9.55
   3  -7 -20   -3.23    4.01
   3  -7 -19   22.95   10.60
   3   7 -19   33.83   14.91
   3   7 -18    7.73    4.32
   3  -7 -18    6.46    8.59
   3   7 -17   17.60   10.00
   3  -7 -17   12.77    8.06
   3   7 -16   56.40   17.17
   3  -7 -16   44.61   12.45
   3   7 -15  261.38   35.34
   3  -7 -15  258.50   33.13
   3  -7 -14   -3.74    5.64
   3   7 -14   11.52    7.50
   3  -7 -13  133.30   23.35
   3   7 -13  123.73   22.06
   3   7 -12   10.55    8.18
   3  -7 -12    7.87    7.46
   3   7 -11   66.45   14.81
   3  -7 -11   65.68   17.16
   3   7 -10    7.65    7.16
   3   7  -9  135.43   23.49
   3   7  -8  372.24   38.58
   3   7  -7  125.93   21.77
   3   7  -6  261.68   31.11
   3   7  -5   10.08    7.73
   3   7  -4   24.57    8.43
   3   7  -3    4.39    4.15
   3   7  -2   33.37   11.65
  -3   7   2   41.53   11.99
  -3   7   1  293.29   30.78
   3   7  -1  310.59   32.42
  -3   7   0   19.06    8.21
   3   7   0   13.08    7.54
   3   7   1  501.29   41.81
  -3   7  -1  536.35   40.57
   3   7   2   16.12    8.87
  -3   7  -2    8.84    5.26
  -3   7  -3   99.93   17.18
   3   7   3  114.04   20.73
   3   7   4   14.56    9.36
  -3   7  -4   10.27    6.61
  -3   7  -5   10.73    6.62
   3   7   5    2.89    4.01
  -3   7  -6    1.85    4.45
  -3   7  -7    4.05    5.32
  -3   7  -8  115.35   19.50
  -3   7  -9  283.92   30.86
  -3   7 -10   80.35   17.63
  -3   7 -11   72.66   16.92
  -3   7 -12   24.86   10.04
  -3   7 -13   84.92   18.43
  -3  -7 -13   84.93   19.46
  -3   7 -14   10.84    6.87
  -3  -7 -14   13.45    5.69
  -3  -7 -15   86.64   20.38
  -3   7 -15  124.90   23.75
  -3  -7 -16  354.50   39.13
  -3   7 -16  376.91   41.82
  -3   7 -17   34.03   14.30
  -3  -7 -17   33.16   12.25
  -3  -7 -18   81.21   20.97
  -3   7 -18   83.12   23.54
  -3   7 -19   -0.55    7.07
  -3  -7 -19    1.51    7.33
  -3   7 -20   -0.95    7.23
  -3  -7 -20   -5.27    7.64
   3   9 -15  108.04   25.81
   3  -9 -15   70.52   19.72
   3   9 -14  119.92   27.82
   3  -9 -14   71.88   19.53
   3   9 -13  169.52   31.34
   3  -9 -13  149.25   28.98
   3  -9 -12   -6.03    5.42
   3   9 -12    6.49   10.19
   3   9 -11   14.55   10.05
   3   9 -10   55.75   17.59
   3   9  -9   31.95   11.93
   3   9  -8   24.91    9.30
   3   9  -7    3.32    5.56
   3   9  -6  100.12   21.25
   3   9  -5   24.73   11.98
   3   9  -4   37.95   13.06
   3   9  -3    3.55    6.17
   3   9  -2   78.24   18.27
  -3   9   1   70.16   17.91
   3   9  -1   78.14   19.80
  -3   9   0   33.99   13.60
   3   9   0   45.28   15.42
  -3   9  -1  275.38   33.84
   3   9   1  269.56   34.78
   3   9   2   -7.03    8.81
  -3   9  -2    2.45    9.33
   3   9   3  155.64   27.05
  -3   9  -3  158.47   26.50
   3   9   4   80.91   20.36
  -3   9  -4   88.71   19.61
  -3   9  -5   -1.89    4.13
  -3   9  -6   21.61   11.09
  -3   9  -7   70.87   17.63
  -3   9  -8    6.10   10.10
  -3   9  -9  108.93   21.49
  -3   9 -10  104.83   23.38
  -3   9 -11  271.41   35.68
  -3   9 -12   -4.10    7.92
  -3   9 -13    9.33    5.07
   4   0 -28   84.76   25.16
   4   0 -27   -7.44    6.23
   4   0 -26  267.02   39.37
   4   0 -25   -2.53    7.76
   4   0 -24   11.31   11.11
   4   0 -23   -4.11    5.10
   4   0 -22  203.59   31.15
   4   0 -21   -3.38    7.92
   4   0 -20    7.04    8.97
   4   0 -19    7.26    8.05
   4   0 -18  213.95   27.42
   4   0 -17    3.43    4.18
   4   0 -16  246.07   28.77
   4   0 -15   11.07    7.68
   4   0 -14   19.74    7.85
   4   0 -13   -6.50    5.28
   4   0 -12  553.09   36.71
   4   0 -11   -0.28    3.32
   4   0 -10  317.00   25.60
   4   0  -9    5.48    2.31
   4   0  -8  373.42   24.99
   4   0  -7    0.61    2.85
   4   0  -6 1267.27   41.04
   4   0  -6 1428.19   36.10
   4   0  -5   -0.96    2.33
   4   0  -5    1.42    1.71
   4   0  -4  956.15   30.35
   4   0  -4  939.57   29.22
   4   0  -3   -4.24    2.28
   4   0  -3    0.46    2.57
   4   0  -2 1922.49   42.83
   4   0  -2 2027.24   35.67
   4   0  -1    2.12    1.14
   4   0  -1   -0.12    1.61
   4   0   0   37.41    3.38
  -4   0   0   36.46    3.14
   4   0   0   33.94    6.37
   4   0   1    0.22    3.39
   4   0   2 1109.05   35.12
   4   0   3    2.62    2.18
   4   0   4   98.82   11.55
  -4   0  -5    2.65    1.11
   4   0   5    4.27    2.85
   4   0   6 1321.85   43.00
  -4   0  -6 1269.20   27.37
   4   0   7    0.24    2.18
  -4   0  -7    0.86    1.13
  -4   0  -8 1729.63   40.08
   4   0   8 1926.17   55.66
   4   0   9    4.45    3.41
  -4   0  -9   -4.95    2.82
   4   0  10   13.13    5.09
  -4   0 -10    9.39    2.61
   4   0  11    1.97    2.71
  -4   0 -11   -0.13    3.27
   4   0  12   20.23    6.29
  -4   0 -12   37.78    8.51
  -4   0 -13    0.56    2.65
   4   0  13   -3.47    3.55
   4   0  14  208.72   23.30
  -4   0 -14  313.90   24.75
  -4   0 -15   -4.00    5.76
   4   0  15   -7.09    5.52
  -4   0 -16   54.88   11.90
   4   0  16   55.48   12.69
  -4   0 -17    1.37    4.28
   4   0  17    7.17    5.26
   4   0  18  279.18   28.36
  -4   0 -18  305.63   29.42
   4   0  19   -3.98    6.28
  -4   0 -19   -6.89    3.61
   4   0  20   82.91   16.78
  -4   0 -20   84.97   16.33
   4   0  21   -2.46    7.33
  -4   0 -21   -4.55    8.64
  -4   0 -22  460.87   40.37
   4   0  22  510.80   41.02
   4   0  23   -7.31    8.73
  -4   0 -23   -9.90    6.99
   4   0  24   -3.83    6.20
  -4   0 -24    0.44    5.81
  -4   0 -25  -13.72    9.26
   4   0  25    4.11    7.71
  -4   0 -26   63.43   17.31
  -4   0 -27  -17.72   12.34
   4   2 -28   -1.38    6.91
   4  -2 -28   10.13    9.56
   4   2 -27   11.62    8.43
   4  -2 -27   15.44    6.03
   4   2 -26   13.28    8.87
   4  -2 -26   12.91   12.00
   4   2 -25   28.39   13.88
   4  -2 -25   24.31   12.31
   4  -2 -24    1.73    4.71
   4   2 -24    0.97    6.09
   4  -2 -23    5.23    4.59
   4   2 -23    0.64    5.05
   4   2 -22    5.93    7.02
   4  -2 -22   -3.18    8.70
   4   2 -21  337.15   37.53
   4  -2 -21  391.88   40.78
   4  -2 -20    2.06    6.60
   4   2 -20    6.00    5.32
   4  -2 -19  245.00   30.31
   4   2 -19  210.02   27.82
   4   2 -18   12.13    7.82
   4  -2 -18   11.72    7.24
   4   2 -17   26.51    9.20
   4  -2 -17   30.52    9.80
   4  -2 -16  221.85   26.46
   4   2 -16  207.50   25.91
   4   2 -15   37.78   11.06
   4  -2 -15   19.80    8.22
   4   2 -14   -1.99    4.72
   4  -2 -14    0.77    3.41
   4  -2 -13  494.17   34.92
   4   2 -13  498.62   36.50
   4  -2 -12   23.81    8.03
   4   2 -12   32.98   10.02
   4  -2 -11  675.93   37.51
   4   2 -11  671.23   38.83
   4  -2 -10   38.54    8.18
   4   2 -10   36.98    9.02
   4  -2  -9   71.31   11.11
   4   2  -9   70.51   12.00
   4  -2  -8  182.71   16.95
   4  -2  -8  138.94    9.84
   4   2  -8  157.71   16.79
   4   2  -7  487.66   28.84
   4  -2  -7  484.46   18.12
   4  -2  -7  492.85   26.90
   4  -2  -6   57.77    6.53
   4  -2  -6   56.81    8.93
   4   2  -6   62.94   10.62
   4   2  -5   22.49    5.41
   4  -2  -5   24.41    4.07
   4  -2  -5   23.80    6.09
   4  -2  -4   72.18    9.36
   4  -2  -4   78.18    8.42
   4   2  -4   71.49    9.71
   4   2  -3   13.82    5.46
   4  -2  -3   16.30    4.30
   4  -2  -3   17.72    4.26
   4   2  -2  308.42   18.90
   4  -2  -2  299.03   17.02
   4   2  -1  133.28   13.28
   4   2  -1  131.97   13.15
   4  -2  -1  140.71   12.33
   4   2   0   -1.64    1.39
   4   2   0    1.97    1.71
   4  -2   0   -1.17    2.70
  -4   2  -1  135.15   10.34
   4  -2   1  124.15   12.93
   4   2   1   97.46   10.66
   4   2   1  114.59   12.21
  -4   2  -2    0.08    0.94
   4  -2   2    1.73    3.05
   4   2   2    2.33    2.05
   4   2   2   -0.06    1.85
   4   2   3  768.59   30.81
   4  -2   3  815.54   35.60
   4   2   3  813.15   27.34
  -4   2  -3  838.31   25.70
   4  -2   4   -0.56    2.15
  -4   2  -4    1.72    2.35
   4   2   4    5.99    4.06
   4   2   5  362.68   21.52
   4  -2   5  335.45   25.16
  -4   2  -5  357.54   19.10
   4   2   6  429.83   23.68
   4  -2   6  424.44   29.07
  -4   2  -6  419.45   21.14
  -4   2  -7    1.98    2.47
   4  -2   7    3.67    2.51
  -4  -2  -7    0.79    2.69
   4   2   7    1.65    2.98
   4   2   8  549.59   27.76
   4  -2   8  491.67   33.26
  -4   2  -8  599.71   26.84
  -4  -2  -8  566.60   27.60
  -4   2  -9   -0.82    2.73
   4   2   9   -1.33    1.77
   4  -2   9    0.45    4.21
  -4  -2  -9   -0.86    2.11
   4   2  10   33.96    7.39
  -4  -2 -10   26.62    6.65
   4  -2  10   14.02    4.97
  -4   2 -10   29.78    6.80
  -4   2 -11  434.33   26.09
   4   2  11  451.93   27.04
   4  -2  11  382.03   32.53
  -4  -2 -11  440.08   25.92
  -4  -2 -12    8.79    3.29
  -4   2 -12    2.37    3.38
   4   2  12    3.38    2.53
   4   2  13  674.69   34.40
   4  -2  13  693.83   44.86
  -4  -2 -13  683.16   35.73
  -4   2 -13  682.17   35.43
  -4   2 -14   -1.39    2.61
   4  -2  14   -0.34    6.63
  -4  -2 -14    2.56    2.96
   4   2  14   -4.26    6.14
   4   2  15   18.20    6.77
   4  -2  15   35.37   11.59
  -4   2 -15   25.94    8.14
  -4  -2 -15   30.25    9.64
  -4  -2 -16   27.97    9.31
   4  -2  16   12.19    9.13
  -4   2 -16   14.62    7.66
   4   2  16   22.53    6.75
  -4   2 -17   90.86   15.81
   4   2  17   89.77   14.46
  -4  -2 -17   94.67   16.70
   4  -2  17  127.98   21.79
   4  -2  18    5.82    4.12
   4   2  18   10.18    7.16
  -4  -2 -18    0.96    4.13
  -4   2 -18    3.59    3.52
   4   2  19   -1.05    5.67
  -4  -2 -19    2.53    4.76
  -4   2 -19    2.37    4.30
   4  -2  19    6.98   10.78
   4  -2  20   19.25    9.92
  -4  -2 -20   13.29    7.81
   4   2  20   10.02    3.70
  -4   2 -20   20.07    7.10
  -4   2 -21   13.43    8.22
   4   2  21   15.70    7.03
   4  -2  21   15.62    9.55
  -4  -2 -21   15.89   10.38
  -4   2 -22   39.15   12.20
  -4  -2 -22   51.43   15.30
   4  -2  22   48.65   15.72
  -4   2 -23   11.90    9.18
  -4  -2 -23   11.54    7.97
   4  -2  23   -1.86    6.63
   4  -2  24    5.27    6.64
  -4   2 -24    5.56    6.47
  -4  -2 -24    6.47    8.84
  -4   2 -25  -11.05    8.37
  -4  -2 -25   -2.59    7.53
   4  -2  25   -8.55    9.21
  -4  -2 -26   31.84   14.73
   4  -2  26   16.56    9.21
   4   4 -26  120.63   27.34
   4  -4 -26  127.37   28.67
   4  -4 -25   -3.18    7.54
   4   4 -25   -8.84    7.57
   4   4 -24   25.34   12.89
   4  -4 -24   12.05   11.11
   4  -4 -23   39.48   15.62
   4   4 -23   45.12   16.66
   4  -4 -22   19.46   10.68
   4   4 -22    1.99    6.11
   4   4 -21  141.80   25.80
   4  -4 -21  161.55   26.64
   4   4 -20   92.03   20.58
   4  -4 -20   96.52   19.60
   4   4 -19    3.60    4.09
   4  -4 -19   -6.73    8.66
   4  -4 -18   24.00   10.49
   4   4 -18   20.49   11.06
   4   4 -17    7.07    7.87
   4  -4 -17   12.06    8.00
   4   4 -16   34.73   10.48
   4  -4 -16   33.64    9.77
   4   4 -15   49.98   13.54
   4  -4 -15   52.25   13.43
   4  -4 -14   33.13    9.76
   4   4 -14   32.24    9.07
   4  -4 -13  186.32   22.70
   4   4 -13  163.38   22.53
   4  -4 -12  141.03   19.13
   4   4 -12  166.22   22.13
   4   4 -11  158.21   21.29
   4  -4 -11  155.52   19.94
   4   4 -10   -0.58    4.18
   4  -4 -10   -0.60    4.53
   4   4  -9   11.50    7.42
   4  -4  -9    8.49    2.72
   4  -4  -9    3.83    2.37
   4  -4  -8   17.67    3.71
   4  -4  -8   15.73    6.51
   4   4  -8   22.14    8.11
   4  -4  -7 1284.67   32.73
   4   4  -7 1331.09   56.26
   4  -4  -7 1195.18   52.21
   4  -4  -6 1660.27   40.42
   4   4  -6 1715.87   62.86
   4  -4  -5  831.72   30.49
   4   4  -5  874.40   44.25
   4  -4  -4  597.80   27.67
   4   4  -4  612.39   37.65
   4  -4  -3  770.77   32.95
   4   4  -3  751.62   41.42
   4   4  -2  438.00   30.82
   4  -4  -2  387.60   23.99
  -4   4   1   80.93   12.60
   4   4  -1   81.47   13.25
  -4   4   0    0.36    2.40
   4   4   0   -2.23    2.94
   4   4   1  117.93   15.64
  -4   4  -1  121.22   14.52
   4   4   2   32.15    8.97
  -4   4  -2   41.33    8.65
  -4   4  -3  399.34   25.71
   4   4   3  338.74   27.62
   4   4   4  435.17   29.80
  -4   4  -4  446.94   28.65
   4   4   5   22.30    7.33
  -4   4  -5   26.38    7.27
   4   4   6   54.70    9.47
  -4   4  -6   47.50    9.99
   4   4   7   55.70    9.05
  -4   4  -7   52.74   10.96
   4   4   8   34.13    7.53
  -4   4  -8   44.30    9.68
   4   4   9   18.45    5.07
  -4   4  -9   20.62    7.16
  -4   4 -10  125.86   16.64
   4   4  10  104.92   12.75
  -4  -4 -10  102.20   17.05
  -4  -4 -11   96.19   16.53
   4   4  11   95.27   12.38
  -4   4 -11   96.07   15.35
   4   4  12   31.94    8.03
  -4  -4 -12   41.02   10.01
  -4   4 -12   39.70   10.53
   4   4  13  111.54   13.61
  -4   4 -13  136.14   18.39
  -4  -4 -13  129.59   18.62
  -4  -4 -14    3.17    4.43
   4   4  14    4.19    3.34
  -4   4 -14    3.26    2.74
   4   4  15   49.64    9.55
  -4  -4 -15   59.47   12.62
  -4   4 -15   51.46   11.90
  -4  -4 -16    2.17    2.94
  -4   4 -16    5.77    3.20
   4   4  16   -2.14    2.68
   4   4  17  106.15   14.07
  -4  -4 -17  128.43   19.42
  -4   4 -17  133.73   21.04
  -4   4 -18  108.80   19.72
  -4  -4 -18   99.00   18.16
   4  -4  18   66.34   21.46
   4  -4  19   37.74   12.47
  -4  -4 -19   65.22   15.44
  -4   4 -19   50.80   13.84
  -4  -4 -20   66.85   15.91
   4  -4  20  100.80   24.06
   4  -4  21   50.07   16.13
  -4  -4 -21   61.45   16.13
  -4   4 -22    0.35    4.97
   4  -4  22   42.35   16.18
  -4  -4 -22   26.32   11.40
  -4   4 -23   -6.21    5.74
  -4  -4 -23   23.49   10.47
   4  -4  23   25.91   10.74
  -4   4 -24   -2.03    6.35
   4  -4  24   -7.87   15.59
  -4  -4 -24    4.95    7.82
   4   6 -23   10.59    9.54
   4  -6 -23   16.16   11.57
   4   6 -22    3.89    4.28
   4  -6 -22   -1.04    6.23
   4   6 -21    7.71    6.16
   4  -6 -21    5.87   10.28
   4   6 -20  -10.37    8.63
   4  -6 -20    5.46    4.86
   4   6 -19   54.44   18.38
   4  -6 -19   52.12   16.23
   4   6 -18  101.12   21.52
   4  -6 -18  108.79   21.80
   4   6 -17   31.88   13.59
   4  -6 -17   28.95   11.40
   4   6 -16  310.75   37.16
   4  -6 -16  309.08   35.52
   4  -6 -15   31.78   12.60
   4   6 -15    6.14    5.87
   4   6 -14  215.42   29.13
   4  -6 -14  175.07   25.54
   4  -6 -13   41.39   12.41
   4   6 -13   41.59   12.04
   4  -6 -12   13.06    8.12
   4   6 -12   20.86    8.26
   4  -6 -11  157.61   23.12
   4   6 -11  156.47   23.75
   4  -6 -10    9.30    5.71
   4   6 -10   11.38   10.15
   4   6  -9    6.83    7.59
   4  -6  -8    1.03    2.18
   4   6  -8 1121.38   62.81
   4  -6  -7   -2.17    4.33
   4   6  -7   44.95   12.90
   4   6  -6  405.03   36.73
   4  -6  -6  427.26   26.61
   4   6  -5   16.53    8.81
   4   6  -4  188.98   25.19
   4   6  -3   64.46   14.90
   4   6  -2  144.64   21.61
  -4   6   1   39.46   11.10
   4   6  -1   43.89   12.10
   4   6   0   92.99   15.72
  -4   6   0   78.89   14.63
  -4   6  -1   30.44    9.09
   4   6   1   34.19   10.15
   4   6   2   22.25    8.56
  -4   6  -2   28.33    8.98
  -4   6  -3   66.28   12.98
   4   6   3   64.31   14.62
   4   6   4    1.46    2.61
  -4   6  -4    1.55    2.49
   4   6   5  284.20   31.13
  -4   6  -5  295.35   27.69
  -4   6  -6  417.50   33.59
  -4   6  -7   15.24    6.43
  -4   6  -8  584.79   40.80
  -4   6  -9   56.99   12.26
  -4   6 -10  219.14   25.35
  -4   6 -11   16.47    6.70
  -4   6 -12   11.26    6.62
  -4  -6 -13   13.11    6.41
  -4   6 -13    1.77    5.03
  -4  -6 -14   15.38    5.92
  -4   6 -14   16.42    7.84
  -4  -6 -15  111.71   20.43
  -4   6 -15  113.78   21.58
  -4   6 -16   85.34   17.59
  -4  -6 -16   86.60   18.79
  -4   6 -17   -1.24    5.33
  -4  -6 -17    7.39    8.67
  -4   6 -18   16.28   10.16
  -4  -6 -18   15.85    5.98
  -4   6 -19   -8.73    7.76
  -4  -6 -19    7.34    5.84
  -4  -6 -20   16.58    8.70
  -4   6 -20    2.59    4.18
  -4  -6 -21   43.91   14.26
  -4   6 -21    2.86    5.68
   4  -8 -18    2.93    7.86
   4   8 -18    1.53    6.04
   4   8 -17   21.18   14.10
   4  -8 -17   -0.73    5.75
   4  -8 -16    4.27    8.04
   4   8 -16   18.10   11.71
   4  -8 -15   15.97    9.98
   4   8 -15    1.83    6.60
   4   8 -14   17.04    7.02
   4  -8 -14   19.10   10.76
   4   8 -13   26.70   11.21
   4  -8 -13    3.90    5.16
   4   8 -12   -8.13    8.47
   4  -8 -12   -0.43    5.08
   4   8 -11   91.56   21.57
   4  -8 -11   76.53   19.13
   4   8 -10    8.49    8.59
   4   8  -9  334.44   39.86
   4   8  -8   69.61   20.30
   4   8  -7   67.69   17.26
   4   8  -6   -3.18    4.83
   4   8  -5  135.84   23.14
   4   8  -4   -1.93    6.43
   4   8  -3    1.42    4.97
   4   8  -2   11.82    6.89
  -4   8   1  302.08   33.40
   4   8  -1  253.81   31.68
  -4   8   0   14.37    9.91
   4   8   0   25.03   11.14
  -4   8  -1  665.76   48.95
   4   8   1  576.42   49.11
   4   8   2   10.22    4.92
  -4   8  -2   20.04   10.44
  -4   8  -3  118.43   20.74
   4   8   3  114.25   22.24
  -4   8  -4   13.09    7.44
   4   8   4   10.07    8.46
  -4   8  -5   26.79   11.62
  -4   8  -6   -9.48    7.05
  -4   8  -7   -2.76    5.74
  -4   8  -8   87.88   18.12
  -4   8  -9   21.25   11.05
  -4   8 -10  110.43   21.61
  -4   8 -11   -3.55    3.92
  -4   8 -12    6.85    5.77
  -4   8 -13    0.49    5.68
  -4   8 -14   52.62   16.16
  -4  -8 -14   45.05   15.27
  -4  -8 -15  226.30   33.52
  -4   8 -15  208.50   31.07
  -4   8 -16    7.76    7.84
  -4  -8 -16   14.29   11.14
   4  10  -8   57.37   18.41
   4  10  -7   13.69    9.06
   4  10  -6   65.73   19.46
   4  10  -5    9.21   10.22
   4  10  -4   60.29   18.22
   4  10  -3    6.22    8.41
   4  10  -2   12.18    7.95
   4  10  -1    5.62    5.74
   4  10   0   69.10   19.04
   4  10   1   21.58   12.38
  -4  10  -1   21.90   13.76
   4  10   2   53.52   19.05
  -4  10  -2   71.87   19.34
   4  10   3   61.04   19.93
  -4  10  -3   75.54   19.61
  -4  10  -4   55.38   18.79
  -4  10  -5    4.62    6.56
  -4  10  -6   71.86   18.48
   5   1 -28   29.52   14.54
   5  -1 -28   38.58   18.15
   5   1 -27   40.78   17.12
   5  -1 -27   24.58   14.57
   5   1 -26  115.35   27.15
   5  -1 -26  126.87   29.19
   5   1 -25   -9.48   11.38
   5  -1 -25    8.95    6.80
   5   1 -24   63.01   19.01
   5  -1 -24   83.18   22.06
   5   1 -23   12.33   10.11
   5  -1 -23   11.77    8.50
   5   1 -22    6.64    7.24
   5  -1 -22    1.23    5.67
   5   1 -21  212.08   30.76
   5  -1 -21  239.77   32.76
   5   1 -20   40.75   12.66
   5  -1 -20   43.71   15.28
   5   1 -19   66.87   16.86
   5  -1 -19   78.48   18.69
   5   1 -18    7.89    7.65
   5  -1 -18    8.69    6.22
   5  -1 -17   -6.51    8.08
   5   1 -17    1.72    7.18
   5  -1 -16  269.75   29.79
   5   1 -16  204.92   26.53
   5   1 -15   10.65    5.58
   5  -1 -15   13.79    6.87
   5  -1 -14  507.66   37.44
   5   1 -14  397.36   34.46
   5   1 -13  146.63   20.25
   5  -1 -13  156.27   20.50
   5  -1 -12  521.37   35.39
   5   1 -12  495.15   35.29
   5   1 -11   52.45   11.17
   5  -1 -11   46.06   10.13
   5  -1 -10  202.88   20.81
   5   1 -10  212.07   21.59
   5  -1  -9   14.13    6.50
   5   1  -9   10.29    4.99
   5  -1  -8  180.42   14.13
   5   1  -8  181.59   18.01
   5  -1  -8  164.11   16.70
   5  -1  -7  111.58   11.07
   5   1  -7  124.19   14.38
   5  -1  -7  117.95   13.35
   5  -1  -6  316.19   18.01
   5  -1  -6  286.35   19.67
   5   1  -6  320.18   21.36
   5  -1  -5   91.34    9.68
   5   1  -5   75.66   10.15
   5   1  -5   94.87   11.07
   5  -1  -5   92.01   10.12
   5   1  -4  116.68   13.21
   5  -1  -4  138.24   11.86
   5  -1  -4  131.92   11.28
   5   1  -4  137.86   12.22
   5  -1  -3  181.38   15.14
   5  -1  -3  205.06   12.90
   5   1  -3  191.86   13.73
   5   1  -3  208.78   16.96
   5   1  -2 1249.38   41.15
   5  -1  -2 1274.51   39.26
   5   1  -2 1245.86   34.17
   5  -1  -2 1292.86   29.71
   5   1  -1    7.92    2.64
   5   1  -1    2.02    2.87
   5  -1  -1    9.45    3.91
   5  -1  -1    8.96    1.98
   5   1   0  611.71   29.16
   5  -1   0  633.10   28.88
   5   1   0  594.96   20.86
   5  -1   0  614.67   16.91
   5  -1   1   64.54    5.17
   5   1   1   66.68    6.53
   5  -1   1   81.10   10.40
   5   1   1   61.40   10.19
   5   1   2   32.46    7.42
   5   1   2   24.22    3.70
   5  -1   2   24.14    6.23
   5   1   3  636.38   29.91
   5  -1   3  578.54   30.19
   5   1   4   23.92    6.53
   5  -1   4   28.35    7.47
  -5   1  -4   23.65    2.99
  -5  -1  -5  624.34   19.24
   5   1   5  633.09   31.48
   5  -1   5  635.48   32.92
  -5   1  -5  584.13   17.39
   5   1   6   18.59    5.55
   5  -1   6   15.11    5.50
  -5   1  -6   16.59    3.57
  -5  -1  -6   16.58    3.48
   5   1   7   19.43    6.32
  -5   1  -7   22.14    4.02
  -5  -1  -7   28.65    4.86
   5  -1   7   28.46    7.95
   5  -1   8  343.71   28.17
   5   1   8  393.85   26.53
  -5   1  -8  378.85   17.94
  -5  -1  -8  389.07   18.57
  -5   1  -9    8.07    2.47
   5   1   9    7.90    4.66
  -5  -1  -9    5.98    2.64
   5  -1   9    4.28    4.30
   5   1  10  316.37   25.26
   5  -1  10  314.74   27.13
  -5   1 -10  332.77   19.16
  -5  -1 -10  289.31   18.96
   5   1  11   65.71   11.62
  -5  -1 -11   66.59   10.04
  -5   1 -11   71.95    9.40
   5  -1  11   49.49   11.91
   5   1  12  164.70   19.39
   5  -1  12  136.00   20.00
  -5   1 -12  177.26   15.89
  -5  -1 -12  183.74   16.57
  -5   1 -13   40.46    7.88
   5   1  13   41.58    8.71
  -5  -1 -13   57.50    9.76
   5  -1  13   28.04   10.33
   5  -1  14  304.44   30.21
   5   1  14  330.80   27.67
  -5   1 -14  318.15   23.56
  -5   1 -15    5.08    4.94
   5   1  15   11.01    5.39
   5  -1  15   14.69    8.27
  -5  -1 -15   -0.40    2.68
  -5  -1 -16   97.60   15.69
  -5   1 -16   66.85   12.50
   5   1  16   76.73   14.27
   5  -1  16   77.53   17.07
   5   1  17    9.50    6.66
  -5  -1 -17   12.01    6.62
  -5   1 -17   16.84    8.57
   5  -1  17   11.56    9.39
  -5  -1 -18  307.02   29.20
   5   1  18  261.30   27.02
   5  -1  18  282.64   30.44
  -5   1 -18  238.77   24.67
  -5   1 -19  103.38   17.75
  -5  -1 -19  122.91   19.29
   5  -1  19   74.13   17.47
   5   1  19  125.03   19.30
  -5   1 -20   14.32    5.03
   5   1  20   34.84   10.42
  -5  -1 -20   47.28   13.09
   5  -1  20   41.07   12.93
   5   1  21   -1.58    4.31
  -5  -1 -21    5.96    4.77
  -5  -1 -22  130.15   21.86
   5  -1  22  111.36   22.11
   5   1  22  115.87   20.03
  -5   1 -23   -0.90    4.65
   5  -1  23  -10.31    8.97
  -5  -1 -23    0.93    6.96
   5   1  23   -3.86    5.70
   5  -1  24   34.59   13.24
  -5  -1 -24   28.66   10.76
  -5   1 -24   -5.95    5.90
   5  -1  25   39.91   12.81
  -5  -1 -25   28.59   13.01
   5  -1  26  -18.38   10.88
   5  -3 -27   13.78    9.25
   5   3 -27    8.20    5.34
   5   3 -26    2.38    5.59
   5  -3 -26  -12.66   13.70
   5   3 -25    9.52    8.15
   5  -3 -25    5.21    5.75
   5   3 -24   18.01    9.50
   5  -3 -24    6.73    7.93
   5  -3 -23   69.05   18.98
   5   3 -23   74.10   19.50
   5   3 -22    6.78    9.11
   5  -3 -22    2.55    6.40
   5   3 -21  176.24   28.46
   5  -3 -21  193.14   29.77
   5   3 -20   -0.16    4.14
   5  -3 -20   -3.10    8.76
   5   3 -19  124.17   22.33
   5  -3 -19  108.84   21.19
   5   3 -18    6.53    7.31
   5  -3 -18   12.37    9.42
   5   3 -17  -11.79    7.69
   5  -3 -17   -1.57    4.29
   5   3 -16   58.76   15.65
   5  -3 -16   65.75   15.39
   5   3 -15   13.13    7.26
   5  -3 -15   14.62    7.62
   5   3 -14   33.09    9.96
   5  -3 -14   23.19    8.07
   5   3 -13  229.11   25.71
   5  -3 -13  236.17   24.39
   5   3 -12  244.90   25.70
   5  -3 -12  240.92   24.32
   5  -3 -11  420.34   31.00
   5   3 -11  409.04   32.30
   5   3 -10   26.84    8.60
   5  -3 -10   22.38    4.55
   5  -3 -10   32.63    7.88
   5  -3  -9  218.42   13.07
   5  -3  -9  225.68   21.28
   5   3  -9  241.01   23.48
   5  -3  -8    2.48    1.90
   5   3  -8    5.96    5.30
   5  -3  -8    3.20    3.50
   5  -3  -7  357.29   18.23
   5   3  -7  382.88   28.55
   5  -3  -7  346.56   25.28
   5   3  -6    2.53    4.23
   5  -3  -6   -1.41    3.20
   5  -3  -6    0.31    1.84
   5   3  -5  454.09   29.02
   5  -3  -5  437.72   21.82
   5  -3  -5  428.45   26.69
   5  -3  -4  354.27   20.37
   5   3  -4  376.24   25.55
   5  -3  -3    1.89    1.76
   5   3  -3    0.88    3.50
   5  -3  -2    9.57    2.59
   5   3  -2   12.13    4.88
   5   3  -1    6.05    4.61
   5  -3  -1   10.74    4.75
   5   3   0  352.26   24.36
   5  -3   0  345.17   23.41
   5   3   0  335.03   23.29
   5  -3   1   67.64   10.83
   5   3   1   61.57   10.07
  -5   3  -1   64.93    9.35
   5   3   1   50.48    9.68
  -5   3  -2    3.38    1.88
   5  -3   2    2.82    4.96
   5   3   2   -2.03    4.32
   5   3   2    5.38    3.58
   5   3   3 1100.89   42.17
   5   3   3 1106.75   40.24
  -5   3  -3 1126.69   36.27
   5  -3   3 1175.26   48.62
  -5   3  -4  114.01   12.27
   5  -3   4  123.33   16.53
   5   3   4  112.36   13.44
   5   3   4  112.35   13.27
   5   3   5  439.77   27.20
   5  -3   5  433.64   31.99
  -5   3  -5  438.66   23.84
   5  -3   6   21.81    9.18
   5   3   6   23.35    6.04
  -5   3  -6   27.18    6.36
  -5   3  -7   86.73   11.48
   5   3   7   78.78   11.47
   5  -3   7   69.31   14.65
  -5   3  -8   10.52    4.60
   5   3   8   12.25    5.86
   5  -3   8   11.73    7.98
  -5  -3  -9  129.54   16.45
   5   3   9  135.17   15.51
  -5   3  -9  140.86   15.55
   5  -3   9   95.23   17.89
  -5  -3 -10  210.20   20.25
  -5   3 -10  237.72   19.96
   5   3  10  209.74   19.63
   5   3  11  134.10   16.16
  -5  -3 -11  122.64   15.56
  -5   3 -11  137.62   15.42
   5  -3  11  114.44   20.33
   5   3  12  124.33   15.39
   5  -3  12  133.42   21.49
  -5  -3 -12  119.97   15.85
  -5   3 -12  132.11   16.53
   5   3  13  297.05   24.73
  -5  -3 -13  310.99   25.08
   5  -3  13  267.73   31.86
  -5   3 -13  290.36   24.79
   5   3  14  149.04   17.44
   5  -3  14  126.54   23.05
  -5   3 -14  141.04   18.41
  -5  -3 -14  152.09   18.48
  -5   3 -15   25.74   10.17
   5   3  15    7.25    3.57
   5  -3  15   12.02    9.77
  -5  -3 -15   12.48    4.40
  -5   3 -16   -7.34    6.89
   5  -3  16    9.30    7.96
   5   3  16    4.06    3.71
  -5  -3 -16    6.80    2.65
  -5  -3 -17  100.44   17.06
   5   3  17   87.73   13.78
   5  -3  17   64.09   17.94
  -5  -3 -18   19.81    6.97
  -5   3 -18   -0.14    2.64
   5  -3  18   31.15   10.97
   5   3  18   31.23    8.89
  -5  -3 -19   73.69   16.57
   5  -3  19   41.95   14.08
   5   3  19   64.84   12.41
  -5   3 -20    2.48    2.74
   5  -3  20    3.65    5.49
  -5  -3 -20   24.74    8.69
   5   3  20   23.48    8.46
  -5   3 -21   -1.76    3.53
   5  -3  21    4.05    9.56
  -5  -3 -21   -2.61    7.50
  -5   3 -22    1.37    3.89
   5  -3  22   -3.22    9.51
  -5  -3 -22    7.56    8.76
  -5   3 -23   -6.28    4.88
   5  -3  23   20.16   10.93
  -5  -3 -23   17.16    9.15
   5  -3  24   10.78    6.42
  -5  -3 -24   21.99    9.13
   5  -3  25    1.72    6.88
   5   5 -25    7.86    9.65
   5  -5 -25   -4.39    8.46
   5   5 -24   59.12   18.80
   5  -5 -24   70.49   21.65
   5  -5 -23   14.48    8.59
   5   5 -23    0.21    5.67
   5   5 -22   20.70   11.47
   5  -5 -22   25.33   12.02
   5   5 -21    6.25    8.13
   5  -5 -21    3.21    6.47
   5   5 -20   -0.80    7.30
   5  -5 -20    4.28    6.00
   5   5 -19    9.10    9.81
   5  -5 -19   16.06    9.62
   5   5 -18   71.31   17.92
   5  -5 -18   73.75   18.09
   5   5 -17   -0.65    6.76
   5  -5 -17    1.40    5.25
   5   5 -16  261.01   33.13
   5  -5 -16  241.23   29.48
   5   5 -15   52.25   15.17
   5  -5 -15   47.08   11.86
   5   5 -14  212.15   28.35
   5  -5 -14  201.25   25.96
   5   5 -13   36.11   11.48
   5  -5 -13   30.00    9.76
   5   5 -12  105.78   19.26
   5  -5 -12   93.82   17.15
   5   5 -11  400.75   36.89
   5  -5 -11  425.94   35.58
   5  -5 -10  226.24   25.33
   5   5 -10  236.67   27.30
   5  -5  -9   26.03    9.30
   5   5  -9   27.67    9.93
   5   5  -8   24.38    7.71
   5  -5  -8   27.90    9.40
   5  -5  -7   58.48    8.16
   5   5  -7   75.89   16.26
   5  -5  -6  120.26   13.46
   5   5  -6  128.71   20.06
   5   5  -5   75.97   14.65
   5  -5  -5   83.70   11.27
   5  -5  -4  219.50   19.49
   5   5  -4  229.34   25.39
   5  -5  -3  177.99   18.21
   5   5  -3  163.39   21.48
   5   5  -2  583.17   38.66
   5  -5  -2  572.90   33.74
   5   5  -1   46.55   11.77
   5  -5  -1   57.78   10.91
   5  -5   0  281.96   25.47
  -5   5   0  300.94   26.38
   5   5   0  277.89   27.76
  -5   5  -1   73.44   13.54
   5   5   1   73.19   14.16
   5  -5   1   71.12   13.98
  -5   5  -2   27.26    7.92
   5   5   2   31.14    9.44
   5   5   3    1.94    4.27
  -5   5  -3   -0.90    4.38
  -5   5  -4    4.82    3.75
   5   5   4    5.24    4.47
   5   5   5   -0.70    4.82
  -5   5  -5    9.76    5.85
  -5   5  -6  103.12   14.97
  -5   5  -7    6.62    5.38
  -5   5  -8  297.38   26.46
  -5   5  -9  169.19   20.54
  -5   5 -10  485.03   34.75
  -5   5 -11   26.95    9.29
  -5  -5 -11   24.88    8.67
  -5  -5 -12  583.22   42.96
  -5   5 -12  606.53   41.22
   5   5  12  489.21   31.15
  -5  -5 -13  175.75   22.64
  -5   5 -13  190.89   23.77
   5   5  13  152.58   17.35
  -5   5 -14  157.40   21.95
   5   5  14  154.83   18.11
  -5  -5 -14  175.52   24.85
   5  -5  15   24.20   11.28
   5   5  15   25.29    7.10
  -5  -5 -15   26.35    9.86
  -5   5 -15   29.49   11.60
   5  -5  16    9.40    6.25
  -5  -5 -16   12.83    7.25
  -5   5 -16    8.19    7.02
  -5   5 -17   -1.59    6.00
   5  -5  17   10.38    6.90
  -5  -5 -17   -1.57    5.36
  -5  -5 -18   71.57   15.62
   5  -5  18   40.82   16.10
   5  -5  19    1.54    8.28
  -5  -5 -19    2.17    4.35
  -5   5 -19    0.41    4.03
   5  -5  20  111.56   25.02
  -5  -5 -20  101.28   20.44
  -5  -5 -21   69.27   17.74
   5  -5  21   52.30   14.97
   5  -5  22   50.09   18.77
  -5  -5 -22   68.37   18.36
   5  -7 -21   19.35   10.57
   5   7 -21    5.86    6.67
   5  -7 -20    1.65    6.62
   5   7 -20    0.73    5.87
   5  -7 -19   58.63   16.33
   5   7 -19   49.68   18.20
   5  -7 -18   55.02   16.07
   5   7 -18   65.76   19.67
   5   7 -17  171.16   30.42
   5  -7 -17  117.68   23.82
   5  -7 -16  164.35   28.03
   5   7 -16  193.55   31.69
   5  -7 -15    3.94    4.30
   5   7 -15    4.33    8.42
   5   7 -14    6.61    6.24
   5  -7 -14   -3.24    4.06
   5  -7 -13    9.67    7.80
   5   7 -13    3.35    6.99
   5   7 -12  -12.55   10.10
   5  -7 -12    0.75    3.18
   5   7 -11   84.32   20.76
   5  -7 -11   64.23   15.98
   5   7 -10   -7.60    5.76
   5  -7 -10   -0.56    7.85
   5   7  -9  186.91   28.18
   5   7  -8   -0.96    6.31
   5   7  -7  108.21   20.74
   5  -7  -7   -2.60    3.95
   5   7  -6   48.42   13.19
   5  -7  -6   -1.21    4.17
   5  -7  -5   -9.31    8.69
   5   7  -5    3.40    4.07
   5  -7  -4   32.25    9.51
   5   7  -4   24.42    9.40
   5  -7  -3    4.59    6.29
   5   7  -3   -3.12    6.69
   5   7  -2  212.57   27.04
   5   7  -1    4.33    2.88
  -5   7   0  235.14   27.58
   5   7   0  183.97   25.46
  -5   7  -1   72.65   15.94
   5   7   1   72.87   15.89
  -5   7  -2    7.12    4.82
   5   7   2    2.75    5.40
   5   7   3  133.78   22.34
  -5   7  -3  124.43   19.24
  -5   7  -4   -3.25    5.26
   5   7   4   -8.21    8.73
  -5   7  -5  153.99   22.25
   5   7   5  141.09   23.48
  -5   7  -6   61.46   13.99
  -5   7  -7  213.85   25.51
  -5   7  -8  425.78   36.71
  -5   7  -9   -4.78    5.29
  -5   7 -10    9.05    7.68
  -5   7 -11   77.25   16.19
  -5   7 -12   23.70    8.42
  -5   7 -13   -9.93    7.58
  -5  -7 -13    0.16    4.80
  -5   7 -14   63.68   16.23
  -5  -7 -14   60.15   16.92
  -5   7 -15   63.03   15.54
  -5  -7 -15   77.56   18.38
  -5   7 -16  -11.64    8.56
  -5  -7 -16    2.68    6.10
  -5   7 -17   -3.97   10.12
  -5  -7 -17  103.96   23.11
  -5  -7 -18   22.76   10.68
  -5   7 -18   -3.42    6.53
   5   9 -14   51.22   17.56
   5  -9 -14   39.38   15.07
   5   9 -13   -0.97    6.20
   5  -9 -13   -1.19    6.75
   5   9 -12   65.08   20.95
   5  -9 -12   74.51   19.71
   5   9 -11   60.06   18.10
   5  -9 -11   57.38   18.23
   5   9 -10    2.82    6.02
   5   9  -9  141.00   27.04
   5   9  -8   19.39    9.89
   5   9  -7  147.68   26.73
   5   9  -6   11.60    8.61
   5   9  -5   -2.38    6.21
   5   9  -4  233.28   33.08
   5   9  -3   35.96   15.62
   5   9  -2  166.94   27.84
   5   9  -1    5.58   10.11
   5   9   0   34.81   13.83
   5   9   1    2.09    4.45
  -5   9  -1   18.57   11.39
  -5   9  -2   81.42   18.89
   5   9   2  100.44   23.50
   5   9   3   50.87   15.61
  -5   9  -3   77.23   17.99
   5   9   4    0.97    5.03
  -5   9  -4   -3.44    5.99
  -5   9  -5  112.42   21.63
  -5   9  -6   77.82   18.56
  -5   9  -7   89.33   19.71
  -5   9  -8    0.54    5.03
  -5   9  -9   10.76    9.35
  -5   9 -10    8.35    8.56
  -5   9 -11    5.36    5.62
   6   0 -28    3.45    8.57
   6   0 -27  -15.54   10.01
   6   0 -26    8.67    7.45
   6   0 -25    0.55    5.45
   6   0 -24  186.23   31.30
   6   0 -23   -3.35    5.40
   6   0 -22  120.76   23.64
   6   0 -21   11.99    9.61
   6   0 -20  216.15   31.23
   6   0 -19   11.37    4.85
   6   0 -18    6.33    7.89
   6   0 -17   -1.26    5.96
   6   0 -16  389.39   35.94
   6   0 -15   -8.88    9.25
   6   0 -14  270.26   28.73
   6   0 -13    0.74    3.74
   6   0 -12  248.00   25.98
   6   0 -11   -2.18    6.11
   6   0 -10  808.26   42.60
   6   0  -9    2.04    4.35
   6   0  -8    9.71    3.51
   6   0  -8   14.73    5.14
   6   0  -7    4.37    2.33
   6   0  -7   -0.52    2.20
   6   0  -6    4.96    2.15
   6   0  -6    9.79    3.95
   6   0  -5   -1.66    1.93
   6   0  -5   -0.41    1.85
   6   0  -4   12.18    4.38
   6   0  -4    7.25    3.99
   6   0  -3    2.15    2.13
   6   0  -3   -1.34    2.71
   6   0  -2  199.32   17.49
   6   0  -2  221.48   13.22
   6   0  -1    1.05    2.73
   6   0  -1    0.42    0.95
   6   0   0  217.48   18.58
   6   0   0  222.42    9.84
   6   0   1   -2.19    2.94
   6   0   2  598.52   31.40
   6   0   3   -1.46    3.20
   6   0   4  481.88   29.21
   6   0   5   -3.27    4.75
   6   0   6  185.00   19.54
  -6   0  -7   -0.58    1.27
   6   0   7   -0.72    2.61
   6   0   8  434.27   31.60
  -6   0  -8  447.10   16.53
  -6   0  -9   -3.78    3.47
   6   0   9    0.84    3.15
   6   0  10  531.13   36.29
  -6   0 -10  517.70   22.24
  -6   0 -11   -1.47    2.53
   6   0  11    1.52    3.24
   6   0  12  149.20   20.74
  -6   0 -12  135.14   13.65
  -6   0 -13    1.63    4.15
   6   0  13   -3.59    5.93
   6   0  14  157.55   22.29
  -6   0 -14  194.92   18.72
  -6   0 -15   11.03    5.89
   6   0  15    1.42    4.96
  -6   0 -16   -5.95    5.25
   6   0  16   -2.72    5.81
  -6   0 -17  -14.67    7.64
   6   0  17   -5.00    8.73
   6   0  18   -0.86    3.63
  -6   0 -18  -10.69    6.75
  -6   0 -19   -8.52    6.20
   6   0  19    7.95    4.61
  -6   0 -20    4.09    5.04
   6   0  20    0.79    6.11
  -6   0 -21    6.05    4.98
   6   0  21  -13.37    9.12
   6   0  22  115.98   22.54
  -6   0 -22   -0.20    3.50
   6   0  23    0.98    6.30
   6   0  24   67.63   15.90
   6   0  25   10.94    8.67
   6   2 -27   10.17   15.40
   6  -2 -27    2.52   11.59
   6   2 -26   59.89   17.57
   6  -2 -26   44.97   17.89
   6   2 -25   12.29    9.17
   6  -2 -25   -2.29    8.61
   6   2 -24   32.44   14.49
   6  -2 -24   33.96   16.27
   6   2 -23   12.83    8.87
   6  -2 -23    9.10    8.69
   6   2 -22   -1.17    8.10
   6  -2 -22   -4.23   10.45
   6   2 -21  153.44   25.81
   6  -2 -21  187.90   29.78
   6   2 -20    3.34    5.57
   6  -2 -20   13.13    8.20
   6   2 -19   55.11   14.82
   6  -2 -19  100.81   21.23
   6   2 -18   -4.77    3.72
   6  -2 -18    1.00    4.70
   6   2 -17   11.86    7.96
   6  -2 -17   12.79    6.28
   6   2 -16   29.28   10.14
   6  -2 -16   33.11   11.40
   6   2 -15  351.58   33.60
   6  -2 -15  321.03   32.03
   6   2 -14   -3.08    5.98
   6  -2 -14    2.63    3.68
   6   2 -13   14.60    6.03
   6  -2 -13   18.12    7.70
   6   2 -12    2.74    2.77
   6  -2 -12    5.08    6.99
   6   2 -11   13.48    6.27
   6  -2 -11   26.51    7.99
   6  -2 -10  311.05   19.16
   6   2 -10  343.17   28.07
   6  -2 -10  324.47   26.04
   6  -2  -9  165.77   14.27
   6   2  -9  177.94   19.86
   6  -2  -9  170.99   18.04
   6   2  -8   40.48    8.66
   6  -2  -8   44.02    8.76
   6  -2  -8   37.90    7.94
   6  -2  -7  679.31   28.61
   6   2  -7  696.08   36.04
   6  -2  -7  701.74   33.22
   6  -2  -6   83.22   10.14
   6   2  -6   80.86   11.94
   6  -2  -6   90.65   11.67
   6  -2  -5 1435.54   43.44
   6   2  -5 1522.62   49.15
   6  -2  -5 1480.35   44.23
   6   2  -4    3.83    3.43
   6  -2  -4    3.34    2.97
   6  -2  -4    3.01    2.68
   6   2  -3   27.68    7.20
   6   2  -3   32.65    7.89
   6  -2  -3   40.37    8.42
   6  -2  -3   28.83    5.88
   6   2  -2   78.55   10.88
   6   2  -2   64.04   10.66
   6  -2  -2   70.98   10.74
   6  -2  -2   76.71    8.60
   6  -2  -1   52.82    7.19
   6   2  -1   52.68    9.34
   6  -2  -1   53.84    9.17
   6   2  -1   47.25    8.39
   6   2   0  162.42   17.03
   6  -2   0  149.71   15.92
   6   2   0  170.69   14.38
   6   2   1  237.90   16.09
   6  -2   1  251.35   20.38
   6   2   1  249.20   20.80
   6  -2   2   22.26    6.16
   6   2   2   31.63    8.08
   6   2   2   30.29    5.55
   6   2   3  933.85   40.83
   6  -2   3  895.08   41.35
   6   2   3  944.70   29.82
   6   2   4  183.85   18.52
   6  -2   4  197.18   19.90
  -6   2  -4  209.85   12.09
   6   2   5  628.58   34.01
   6  -2   5  598.74   36.68
  -6   2  -5  601.88   20.50
  -6   2  -6   10.21    2.81
   6  -2   6    9.33    3.55
   6   2   6    7.61    3.60
   6   2   7   50.01    9.88
  -6   2  -7   57.50    7.44
   6  -2   7   54.25   12.74
  -6  -2  -7   42.68    7.65
   6   2   8  143.32   17.31
   6  -2   8  127.30   17.80
  -6   2  -8  120.67   12.13
  -6  -2  -8  136.32   12.74
   6   2   9   64.46   11.07
  -6   2  -9   73.28    9.76
   6  -2   9   70.01   16.12
  -6  -2  -9   74.10    9.76
   6   2  10   -1.87    3.64
  -6  -2 -10   -2.02    2.89
   6  -2  10    3.07    6.95
  -6   2 -10    2.09    2.58
   6   2  11   63.88   11.23
  -6   2 -11   73.08   10.66
  -6  -2 -11   79.98   10.75
   6  -2  11   57.22   13.74
  -6   2 -12    2.17    2.62
   6   2  12   -0.75    3.82
  -6  -2 -12    7.60    4.15
  -6   2 -13   -0.12    2.74
   6   2  13   -0.84    4.86
  -6  -2 -13   -0.36    5.09
   6  -2  13   -2.31    5.17
   6   2  14  193.33   22.16
   6  -2  14  166.41   24.59
  -6  -2 -14  190.11   19.27
   6   2  15   59.90   12.58
  -6  -2 -15   47.33   10.29
   6  -2  15   43.18   14.00
  -6   2 -16    3.04    3.46
   6   2  16   -7.03    4.94
  -6  -2 -16   -1.14    5.41
   6  -2  16    4.44    7.44
   6   2  17  100.31   17.56
  -6  -2 -17  119.61   17.63
   6  -2  17  113.95   20.11
  -6   2 -18    2.10    4.23
   6   2  18   -1.47    3.71
  -6  -2 -18    2.37    3.64
   6  -2  18   -5.45    9.57
   6   2  19  305.65   30.19
   6  -2  19  405.70   40.47
  -6  -2 -19  399.55   34.48
  -6   2 -20   -1.55    2.36
   6   2  20   -2.18    4.44
  -6  -2 -20   -1.53    5.69
   6  -2  20   -2.78    5.66
   6   2  21   15.44    3.90
  -6  -2 -21   27.18   10.15
   6  -2  21   27.18   11.84
   6   2  22   49.60   13.39
   6  -2  22   37.62   15.26
  -6  -2 -22   27.22   10.97
   6  -2  23   -6.60    7.43
   6  -2  24   54.40   17.15
   6  -2  25    0.06    7.88
   6   4 -25    5.81    5.91
   6  -4 -25    7.95    6.06
   6   4 -24   17.22   10.81
   6  -4 -24   43.33   16.88
   6   4 -23   23.38   10.20
   6  -4 -23   21.40   14.30
   6   4 -22   66.33   19.04
   6  -4 -22   91.10   23.01
   6   4 -21   38.20   13.95
   6  -4 -21   40.71   14.94
   6   4 -20   48.95   14.04
   6  -4 -20   58.77   16.44
   6   4 -19  178.47   28.85
   6  -4 -19  187.55   28.44
   6   4 -18    2.49    8.93
   6  -4 -18   -0.69    5.28
   6   4 -17  112.29   21.34
   6  -4 -17  109.63   19.46
   6   4 -16   83.67   18.47
   6  -4 -16   82.41   16.70
   6   4 -15   80.41   17.20
   6  -4 -15   83.23   16.19
   6   4 -14  370.09   35.83
   6  -4 -14  350.34   32.63
   6   4 -13   14.79    6.49
   6  -4 -13   24.91    8.94
   6   4 -12  123.90   19.69
   6  -4 -12  115.40   17.63
   6   4 -11  253.50   27.74
   6  -4 -11  233.84   24.81
   6  -4 -10  193.89   14.00
   6   4 -10  207.47   25.39
   6  -4 -10  211.12   23.30
   6   4  -9   83.34   15.09
   6  -4  -9   81.79    9.47
   6  -4  -9   85.41   14.10
   6   4  -8   26.12    8.69
   6  -4  -8   22.81    4.72
   6  -4  -8   24.49    6.92
   6  -4  -7  108.17   16.07
   6  -4  -7   93.50   11.40
   6   4  -7   96.07   15.89
   6  -4  -6   25.31    5.86
   6  -4  -6   36.50    8.36
   6   4  -6   21.85    7.97
   6   4  -5  182.23   20.50
   6  -4  -5  163.03   15.53
   6  -4  -5  168.08   18.58
   6  -4  -4   86.12   11.35
   6   4  -4   89.72   15.07
   6  -4  -3    3.22    2.88
   6   4  -3    2.99    3.18
   6   4  -2   51.11   10.97
   6  -4  -2   50.70    9.73
   6  -4  -1   -2.96    3.28
   6   4  -1    2.07    3.53
   6  -4   0  323.10   25.92
   6   4   0  305.67   25.41
   6  -4   1    8.04    5.78
   6   4   1   -2.01    1.84
   6  -4   2  215.13   22.61
   6   4   2  180.54   19.82
  -6   4  -2  240.24   20.00
   6  -4   3  578.66   38.32
  -6   4  -3  610.56   31.57
   6   4   3  548.07   34.11
   6   4   3  578.29   34.06
   6   4   4   42.30    8.83
   6   4   4   37.19    9.05
  -6   4  -4   39.94    8.69
   6  -4   4   37.63    9.91
   6  -4   5  352.36   31.73
  -6   4  -5  352.59   24.12
   6   4   5  334.04   25.56
   6   4   6    2.43    2.75
  -6   4  -6   -1.71    3.46
  -6   4  -7  150.79   16.34
   6   4   7  129.13   16.27
   6  -4   7  133.45   21.74
   6  -4   8   -2.79    4.79
   6   4   8    2.67    4.43
  -6   4  -8    1.18    2.09
   6   4   9  275.10   24.02
   6  -4   9  224.19   27.99
  -6   4  -9  295.28   23.77
  -6  -4 -10  385.14   29.95
   6  -4  10  289.82   33.05
  -6   4 -10  381.69   27.77
   6   4  10  375.88   28.73
   6  -4  11   -3.78    8.69
   6   4  11    9.51    5.73
  -6   4 -11    3.95    2.74
  -6  -4 -11    6.66    5.19
   6  -4  12  106.24   21.41
  -6   4 -12  132.92   17.83
   6   4  12  114.79   16.00
  -6  -4 -12  137.40   17.82
   6  -4  13   49.07   16.27
   6   4  13   85.86   14.07
  -6  -4 -13   86.91   14.59
  -6   4 -13   85.43   14.07
   6  -4  14   91.63   21.09
   6   4  14   68.08   13.04
  -6  -4 -14   70.80   12.93
  -6   4 -14   77.79   14.02
  -6  -4 -15   11.19    5.98
   6   4  15    9.83    5.85
  -6   4 -15   -1.05    4.58
   6  -4  15    4.98    5.23
   6  -4  16   -6.76    8.30
   6   4  16   14.42    7.12
  -6  -4 -16    2.70    4.07
  -6   4 -16    2.36    4.16
   6   4  17   82.95   14.72
  -6  -4 -17  100.35   16.92
   6  -4  17   86.80   22.64
   6  -4  18    4.96    5.57
  -6   4 -18    1.51    3.16
   6   4  18   -7.44    5.98
  -6  -4 -18   -4.51    6.75
   6  -4  19   60.14   21.14
  -6  -4 -19   59.83   14.61
   6  -4  20   35.02   17.26
  -6  -4 -20   20.27    7.56
  -6   4 -20    1.76    3.72
   6  -4  21   16.94   12.28
  -6  -4 -21    0.74    8.87
   6  -4  22    7.83    8.60
  -6  -4 -22    3.08    8.94
   6  -4  23    2.38    6.10
   6   6 -22   10.18    9.93
   6  -6 -22   34.76   16.48
   6   6 -21   -2.16    8.99
   6  -6 -21    4.44    6.27
   6   6 -20   -1.59    7.04
   6  -6 -20   -5.59    9.11
   6   6 -19    5.71    5.56
   6  -6 -19   22.96   11.50
   6   6 -18    7.86    6.38
   6  -6 -18   -5.98    4.97
   6   6 -17   21.13   10.53
   6  -6 -17   33.05   11.19
   6  -6 -16   53.71   15.09
   6   6 -16   44.64   15.30
   6  -6 -15   -0.41    5.10
   6   6 -15    4.12    4.10
   6  -6 -14   43.37   13.78
   6   6 -14   31.20   12.91
   6  -6 -13   27.59    9.59
   6   6 -13   24.18   10.74
   6   6 -12  195.44   28.47
   6  -6 -12  195.14   26.32
   6  -6 -11   20.14    9.86
   6   6 -11   15.19    5.94
   6  -6 -10  528.65   42.46
   6   6 -10  597.17   47.94
   6  -6  -9  394.20   35.80
   6   6  -9  443.26   41.00
   6  -6  -8  584.86   43.74
   6   6  -8  674.86   50.37
   6  -6  -7   -0.02    2.12
   6   6  -7   14.43    4.83
   6  -6  -6    0.73    2.42
   6   6  -6    6.00    5.30
   6   6  -5    9.56    5.72
   6  -6  -5    3.90    4.80
   6  -6  -4  106.03   14.29
   6   6  -4  100.21   19.13
   6  -6  -3  277.40   25.01
   6   6  -3  247.88   29.10
   6  -6  -2  663.23   40.22
   6   6  -2  649.75   46.70
   6  -6  -1    1.74    6.86
   6   6  -1    4.11    3.66
   6  -6   0  412.01   34.15
   6   6   0  415.19   34.69
   6  -6   1  139.72   20.35
  -6   6  -1  118.29   18.13
   6   6   1  117.10   19.63
   6  -6   2   13.56    5.01
  -6   6  -2   25.02    8.71
   6   6   2   17.55    6.98
  -6   6  -3   -3.45    4.25
   6   6   3    9.86    5.49
   6  -6   3    0.86    4.24
   6  -6   4   -1.72    4.11
   6   6   4    4.89    5.05
  -6   6  -4    1.72    5.07
  -6   6  -5   -0.41    3.89
   6   6   5    1.51    4.94
   6  -6   6    3.69    5.24
  -6   6  -6    0.91    4.72
  -6   6  -7   98.81   16.34
   6  -6   7   78.42   17.60
   6  -6   8   56.65   15.57
  -6   6  -8  104.21   16.17
  -6   6  -9    2.72    3.57
   6  -6   9    1.69    4.93
  -6   6 -10    0.71    3.46
   6  -6  10    9.22    8.21
   6  -6  11   14.51    4.79
  -6   6 -11   33.88   10.98
   6  -6  12  111.80   24.86
  -6   6 -12  150.38   21.64
  -6  -6 -12  131.49   21.66
   6  -6  13   36.97   13.97
  -6   6 -13   28.16   10.39
  -6  -6 -13   23.18    8.91
  -6   6 -14  138.11   22.15
   6  -6  14  120.91   27.54
  -6  -6 -14  133.59   23.48
   6  -6  15   81.77   22.22
  -6  -6 -15   52.07   14.60
   6  -6  16   13.20    7.90
  -6   6 -16    0.36    3.88
   6  -6  17   37.55   16.23
  -6  -6 -17   20.93   10.73
  -6   6 -17   -2.69    5.57
  -6  -6 -18    0.40    5.07
  -6   6 -18   -3.52    4.61
   6  -6  19   14.22   14.98
  -6  -6 -19    9.07    4.22
   6  -6  20   14.68   11.19
  -6  -6 -20   -1.33    5.03
   6   8 -17  312.08   44.71
   6  -8 -17  251.75   36.09
   6  -8 -16   24.87   10.71
   6   8 -16   37.82   17.74
   6  -8 -15  127.25   25.89
   6   8 -15  127.67   27.67
   6  -8 -14    8.53    6.19
   6   8 -14   11.73   10.65
   6   8 -13    2.10    8.14
   6  -8 -13   11.62   10.25
   6   8 -12   26.70   15.26
   6  -8 -12    6.04    5.38
   6  -8 -11  332.65   39.52
   6   8 -11  319.12   40.62
   6   8 -10  138.37   28.94
   6  -8 -10  144.42   25.90
   6   8  -9  265.73   35.82
   6  -8  -9  201.81   29.11
   6   8  -8   -2.89    5.79
   6   8  -7  119.55   23.18
   6   8  -6   11.05    8.17
   6  -8  -5    0.75    3.08
   6   8  -5   31.55   11.48
   6   8  -4    3.75    6.34
   6  -8  -4    5.15    4.11
   6  -8  -3  109.62   19.05
   6   8  -3  104.56   22.07
   6  -8  -2   43.60   11.74
   6   8  -2   28.17   10.29
   6  -8  -1   21.51    9.09
   6   8  -1   21.32   10.72
   6  -8   0   12.16    8.77
   6   8   0   22.25    9.64
   6  -8   1    8.81    4.80
   6   8   1   -2.56    3.57
   6  -8   2  108.92   22.16
   6   8   2  108.04   22.42
  -6   8  -2  121.59   21.00
   6  -8   3   85.78   18.99
  -6   8  -3  107.78   19.53
   6   8   3   94.10   19.85
   6  -8   4    3.39   10.51
   6   8   4    1.91    3.56
  -6   8  -4    7.77    9.65
  -6   8  -5  377.16   36.74
  -6   8  -6   15.92   12.04
  -6   8  -7  290.45   32.76
  -6   8  -8   45.67   13.33
  -6   8  -9    4.76    4.39
  -6   8 -10   -4.58    5.22
   6  -8  11   -6.45    7.95
  -6   8 -11   -1.62    4.09
   6  -8  12   50.92   21.12
  -6   8 -12   73.09   17.63
  -6   8 -13  102.25   21.28
   6  -8  13   90.63   24.56
  -6  -8 -13   96.83   21.67
   6  -8  14    1.15    9.77
  -6   8 -14    4.16    7.70
  -6  -8 -14    1.39    5.60
   7   1 -27    4.42   10.04
   7  -1 -27   22.55   10.86
   7   1 -26   25.92   11.83
   7  -1 -26    7.05    6.22
   7   1 -25   -8.87    8.88
   7  -1 -25    1.77    4.97
   7   1 -24  140.56   29.06
   7  -1 -24  139.24   27.99
   7   1 -23   -3.29    7.45
   7  -1 -23   11.63   10.22
   7   1 -22   27.41   14.10
   7  -1 -22   29.14   11.84
   7   1 -21    5.64    7.35
   7  -1 -21    8.58    7.28
   7   1 -20   28.97   11.31
   7  -1 -20   18.70   12.79
   7   1 -19    1.50    4.71
   7  -1 -19   -2.65    4.39
   7   1 -18   89.84   19.08
   7  -1 -18   92.39   20.93
   7   1 -17   39.68   14.07
   7  -1 -17   39.16   12.69
   7   1 -16  112.23   19.28
   7  -1 -16  167.19   24.49
   7   1 -15  317.94   32.42
   7  -1 -15  402.78   36.58
   7  -1 -14  160.89   21.98
   7   1 -14  116.53   18.64
   7   1 -13  158.38   21.51
   7  -1 -13  197.66   23.60
   7   1 -12   60.27   13.85
   7  -1 -12   68.06   13.14
   7   1 -11   -3.47    4.41
   7  -1 -11   -2.44    4.55
   7  -1 -10  474.45   32.54
   7   1 -10  455.27   32.38
   7  -1 -10  448.23   26.30
   7   1  -9    6.04    2.87
   7  -1  -9    3.41    3.53
   7  -1  -9    2.20    4.62
   7  -1  -8  150.58   15.96
   7   1  -8  172.60   18.19
   7  -1  -8  169.27   17.95
   7   1  -7  186.29   18.16
   7  -1  -7  167.75   16.71
   7  -1  -7  154.54   16.60
   7   1  -7  153.29   16.95
   7   1  -6   18.38    4.80
   7  -1  -6   16.59    3.93
   7   1  -6   15.62    5.60
   7  -1  -6   18.56    5.63
   7   1  -5  696.96   36.38
   7  -1  -5  699.33   33.90
   7  -1  -5  590.33   28.77
   7   1  -5  707.76   31.74
   7   1  -4  494.34   29.65
   7  -1  -4  447.34   27.45
   7   1  -4  437.77   23.96
   7  -1  -3   -0.92    3.53
   7   1  -3    4.14    3.08
   7   1  -3    3.48    3.54
   7  -1  -3    3.10    1.85
   7   1  -2    5.23    3.46
   7  -1  -2    1.12    1.52
   7  -1  -2   -0.24    2.62
   7   1  -2   -2.94    3.75
   7  -1  -1    0.60    2.29
   7  -1  -1   -0.93    1.97
   7   1  -1    2.76    4.72
   7   1  -1   -0.39    2.29
   7   1   0 1047.18   45.66
   7  -1   0 1070.69   44.30
   7   1   0 1031.60   29.32
   7  -1   0 1154.10   24.85
   7  -1   1   25.27    2.83
   7  -1   1   24.01    6.95
   7   1   1   18.95    3.68
   7   1   1   18.44    6.45
   7   1   2  556.20   33.14
   7  -1   2  535.18   33.26
   7   1   2  534.31   15.43
   7   1   3   -1.90    2.40
   7  -1   3   -0.91    2.66
   7   1   4  129.39   16.87
   7  -1   4  145.82   17.79
  -7  -1  -4  140.56    6.94
   7   1   5    6.39    2.18
  -7  -1  -5    0.57    0.92
   7  -1   5    6.96    3.45
   7   1   6  197.34   20.79
   7  -1   6  181.18   21.32
  -7  -1  -6  186.82    8.94
   7   1   7  142.37   18.64
   7  -1   7  145.81   19.48
  -7  -1  -7  140.49    8.79
   7   1   8  250.63   23.88
   7  -1   8  235.79   25.07
  -7  -1  -8  261.97   13.26
   7   1   9  330.09   28.16
   7  -1   9  303.35   28.38
  -7  -1  -9  337.26   16.48
   7   1  10  220.68   23.70
   7  -1  10  181.76   23.32
  -7   1 -10  155.57   12.16
  -7  -1 -10  236.99   15.09
   7   1  11  262.55   25.77
   7  -1  11  281.21   28.53
  -7  -1 -11  296.18   18.48
   7  -1  12   15.29    8.36
  -7   1 -12   -0.49    1.47
   7   1  12   10.69    6.41
  -7  -1 -12   22.09    5.79
   7  -1  13    1.60    4.16
  -7   1 -13    1.41    2.44
   7   1  13    0.74    4.25
   7  -1  14   66.93   16.15
   7   1  14   94.33   17.29
  -7  -1 -14  100.42   13.60
   7  -1  15   56.97   14.98
  -7  -1 -15   49.47    8.80
   7   1  15   70.16   15.06
   7  -1  16   66.07   16.43
  -7   1 -16    2.36    2.57
  -7  -1 -16    9.36    3.05
   7   1  16   91.48   17.26
   7  -1  17   45.33   15.89
   7   1  17   46.41   13.53
   7  -1  18   -2.18    4.96
  -7  -1 -18    4.65    3.86
   7   1  18   -5.18    7.99
   7  -1  19   99.73   20.11
   7   1  19  102.19   19.94
   7  -1  20    2.71    4.76
   7   1  20   23.15    9.89
   7   1  21    1.92    4.59
   7  -1  21    1.22    6.34
   7   1  22   13.37    8.06
   7  -1  22    3.75    7.09
   7   1  23   -7.31    7.65
   7  -1  23   -5.70    5.60
   7  -1  24  155.52   27.58
   7   3 -26   10.63    9.95
   7  -3 -26  -12.77   11.81
   7   3 -25   15.43   12.36
   7  -3 -25    5.31    6.80
   7   3 -24   27.59   15.22
   7  -3 -24   14.65    9.16
   7   3 -23   17.32   11.98
   7  -3 -23   33.94   13.13
   7   3 -22   67.44   18.37
   7  -3 -22  121.83   25.09
   7   3 -21   42.71   13.77
   7  -3 -21   52.24   16.22
   7   3 -20   15.12    9.26
   7  -3 -20   -0.75    4.00
   7   3 -19  148.84   25.00
   7  -3 -19  125.59   24.02
   7   3 -18   13.22    7.62
   7  -3 -18   13.61    9.42
   7   3 -17  195.89   28.02
   7  -3 -17  164.06   24.83
   7   3 -16  106.87   20.27
   7  -3 -16  117.40   20.56
   7   3 -15  351.99   35.44
   7  -3 -15  317.17   31.80
   7   3 -14   -5.04    6.53
   7  -3 -14   -0.66    6.67
   7   3 -13  448.04   37.38
   7  -3 -13  434.85   34.78
   7   3 -12   27.17    8.01
   7  -3 -12   16.62    5.57
   7  -3 -12   25.81    7.74
   7   3 -11   -6.42    5.42
   7  -3 -11    2.52    2.53
   7  -3 -11    5.89    5.08
   7   3 -10   59.76   13.37
   7  -3 -10   41.51    8.08
   7  -3 -10   50.78   10.53
   7   3  -9    2.53    2.81
   7  -3  -9   -1.67    3.23
   7  -3  -9    1.56    2.11
   7   3  -8   -0.66    2.32
   7  -3  -8    4.28    3.78
   7  -3  -8    2.23    2.97
   7  -3  -7  158.85   15.57
   7   3  -7  162.72   19.47
   7  -3  -7  157.99   17.16
   7  -3  -6   91.13   12.62
   7   3  -6  117.26   16.72
   7  -3  -6   94.89   13.04
   7  -3  -5  908.72   38.21
   7   3  -5  924.46   44.85
   7  -3  -5  975.91   40.19
   7  -3  -4   10.37    4.33
   7  -3  -4   12.38    3.94
   7   3  -4   15.71    6.72
   7  -3  -3  426.59   25.17
   7  -3  -3  419.65   27.87
   7   3  -3  432.87   28.65
   7   3  -2    8.58    5.81
   7  -3  -2   11.66    5.59
   7   3  -2   10.51    4.06
   7  -3  -2   13.99    4.96
   7   3  -1    3.22    2.36
   7   3  -1    0.02    2.83
   7  -3  -1   -0.24    2.33
   7  -3   0   23.25    7.19
   7   3   0   31.32    9.29
   7   3   0   19.99    6.75
   7   3   1  160.19   18.95
   7  -3   1  151.03   17.68
   7   3   1  160.95   16.34
   7   3   2  352.92   27.47
   7  -3   2  334.76   27.51
   7   3   2  330.09   21.95
   7   3   3  126.40   16.93
   7  -3   3  112.39   16.73
   7   3   3  129.44   13.92
   7  -3   4    7.30    6.52
   7   3   4    1.67    5.76
   7   3   4    5.99    3.68
  -7   3  -4    5.27    3.13
   7   3   5  219.63   22.35
   7  -3   5  212.53   25.28
  -7   3  -5  230.55   16.33
   7   3   6   31.83    9.37
  -7   3  -6   43.46    6.73
   7  -3   6   24.64    8.61
   7   3   7  240.22   23.57
   7  -3   7  239.27   26.44
  -7   3  -7  230.39   16.45
   7   3   8    1.85    4.87
  -7   3  -8   -0.02    1.73
   7  -3   8   -2.99    7.33
  -7  -3  -8   -2.47    3.45
  -7  -3  -9  625.95   32.63
   7   3   9  649.42   39.60
   7  -3   9  610.90   43.88
  -7   3  -9  638.81   29.29
   7  -3  10   13.67    7.47
   7   3  10   23.87    7.05
  -7   3 -10   28.61    6.74
  -7  -3 -10   29.51    7.20
   7   3  11  605.09   39.05
  -7   3 -11  634.45   32.13
  -7  -3 -11  647.89   33.19
   7  -3  12   -2.28    6.68
  -7  -3 -12    1.46    4.08
   7   3  12   -8.52    7.26
  -7   3 -12   -2.47    5.32
   7  -3  13   48.48   13.97
  -7  -3 -13   66.32   11.23
   7   3  13   61.29   13.60
  -7   3 -13   28.22    7.16
  -7  -3 -14   55.19    9.84
   7   3  14   48.07   11.86
   7  -3  14   48.36   15.01
  -7  -3 -15  105.32   15.52
   7   3  15  104.52   17.30
   7  -3  15  103.66   20.46
  -7  -3 -16   18.39    5.99
   7   3  16    9.62    6.19
   7  -3  16   11.75    8.32
  -7   3 -16    2.84    3.39
  -7  -3 -17   80.38   14.67
   7  -3  17   98.57   22.18
   7   3  17   93.24   16.60
  -7  -3 -18   62.11   12.57
   7  -3  18   82.10   20.26
   7   3  18   43.54   10.61
   7   3  19  198.02   25.12
   7  -3  19  191.45   32.39
  -7  -3 -19  203.71   24.81
   7  -3  20    0.12    5.68
   7   3  20   -3.58    4.78
   7  -3  21   81.27   20.92
   7  -3  22   13.17   12.59
   7  -3  23    1.01    8.86
   7   5 -24   33.80   15.05
   7  -5 -24   20.88   14.08
   7   5 -23   -3.81    7.03
   7  -5 -23    7.17    8.97
   7   5 -22   89.31   24.42
   7  -5 -22  107.62   25.24
   7   5 -21   22.99   12.20
   7  -5 -21   17.16    7.21
   7   5 -20   94.38   22.64
   7  -5 -20  101.01   22.30
   7  -5 -19  220.74   31.84
   7   5 -19  213.08   32.81
   7   5 -18    2.88    5.82
   7  -5 -18    8.95    8.47
   7   5 -17   -3.39    9.76
   7  -5 -17   -7.67    6.10
   7   5 -16   17.26   10.32
   7  -5 -16   17.65    8.24
   7   5 -15    7.05    7.77
   7  -5 -15    2.40    2.92
   7   5 -14   55.76   15.59
   7  -5 -14   45.89   13.79
   7   5 -13   14.77    7.27
   7  -5 -13   12.12    6.35
   7   5 -12  219.52   28.86
   7  -5 -12  203.81   25.92
   7  -5 -11    2.48    3.94
   7   5 -11    0.90    4.65
   7  -5 -10  109.03   18.30
   7   5 -10  133.27   21.17
   7  -5  -9   61.11   13.40
   7   5  -9   78.92   16.11
   7  -5  -8   24.45    6.69
   7   5  -8   18.00    8.54
   7  -5  -7  261.15   26.99
   7  -5  -7  190.49   16.85
   7   5  -7  293.27   30.87
   7  -5  -6   48.81   10.05
   7   5  -6   34.49   10.83
   7  -5  -6   44.18   11.15
   7  -5  -5  102.18   14.17
   7   5  -5   96.70   17.93
   7  -5  -5   84.85   14.17
   7  -5  -4   21.93    9.10
   7   5  -4   18.54    9.29
   7  -5  -3   73.11   12.46
   7   5  -3   87.66   15.43
   7   5  -2  124.03   19.66
   7  -5  -2  106.84   16.15
   7   5  -1   12.53    8.10
   7  -5  -1   20.24    8.12
   7  -5   0  352.30   30.05
   7   5   0  343.08   30.19
   7  -5   1    1.99    3.97
   7   5   1    6.90    4.66
   7  -5   2  207.74   24.59
   7   5   2  203.67   23.58
   7  -5   3   62.71   14.05
  -7   5  -3   70.49   12.89
   7   5   3   63.39   12.91
   7  -5   4  348.02   32.84
   7   5   4  311.76   30.47
  -7   5  -4  392.55   28.40
   7  -5   5  306.29   31.88
   7   5   5  312.98   29.39
  -7   5  -5  345.85   26.62
  -7   5  -6  179.59   19.60
   7  -5   6  171.77   25.13
   7   5   7   59.97   12.37
  -7   5  -7   72.54   11.91
   7  -5   7   52.94   15.27
   7   5   8   41.26   10.90
  -7   5  -8   37.89    8.68
   7  -5   8   23.51    8.18
   7   5   9   41.90    9.64
  -7   5  -9   40.73   10.00
   7  -5   9   28.56   11.01
   7   5  10    6.24    4.03
  -7   5 -10   -9.49    6.80
   7  -5  10    8.27    8.31
  -7   5 -11   -1.97    5.30
   7   5  11   -3.88    4.75
   7  -5  11   -2.63    6.78
  -7  -5 -11    0.29    2.89
   7   5  12    7.93    5.66
  -7   5 -12   14.74    7.23
   7  -5  12    9.57    9.09
  -7  -5 -12    7.91    5.34
   7   5  13   48.88   12.22
   7  -5  13   16.86   13.08
  -7   5 -13   39.18   11.28
  -7  -5 -13   58.05   13.58
   7   5  14  261.63   26.38
   7  -5  14  242.61   36.72
  -7  -5 -14  298.66   29.50
   7   5  15    1.41    4.31
   7  -5  15    3.35    7.76
  -7  -5 -15   -1.23    4.90
  -7   5 -15    1.67    3.58
   7   5  16   78.26   16.10
   7  -5  16  102.75   24.87
  -7  -5 -16   96.95   17.69
   7  -5  17   23.11   12.51
  -7  -5 -17   25.57   11.11
   7  -5  18    1.96    8.64
  -7  -5 -18  -13.10    8.42
   7  -5  19   45.20   19.23
   7  -5  20    3.17   10.46
   7  -7 -19   11.23    7.16
   7   7 -19   13.16   11.50
   7  -7 -18   41.54   15.11
   7   7 -18   44.48   16.00
   7  -7 -17  128.62   25.42
   7   7 -17  112.47   25.06
   7  -7 -16   -1.12    4.03
   7   7 -16  -12.66    9.25
   7  -7 -15   65.59   17.30
   7   7 -15   64.19   18.54
   7  -7 -14   60.33   16.99
   7   7 -14   80.60   21.52
   7  -7 -13    1.30    5.65
   7   7 -13    5.06    6.03
   7  -7 -12   25.04   11.91
   7   7 -12    8.51    5.77
   7  -7 -11   92.15   17.74
   7   7 -11  108.95   23.64
   7  -7 -10  218.36   29.30
   7   7 -10  222.77   32.53
   7   7  -9   62.55   17.87
   7  -7  -9   55.74   15.54
   7   7  -8   28.77   13.13
   7  -7  -8   22.41   10.01
   7   7  -7  231.81   31.49
   7  -7  -6   -1.91    2.84
   7   7  -6   98.05   20.89
   7   7  -5  184.10   26.92
   7  -7  -5    1.53    2.82
   7   7  -4    9.75    7.22
   7  -7  -4  -12.36    8.83
   7  -7  -3   94.28   15.77
   7   7  -3   99.12   18.64
   7  -7  -2   -0.07    5.46
   7   7  -2   -3.29    6.67
   7  -7  -1  204.04   24.49
   7   7  -1  179.94   26.43
   7  -7   0   95.67   18.20
   7   7   0   86.06   17.84
   7   7   1    8.08    5.23
   7  -7   1   10.77    6.85
   7   7   2    8.35    6.53
   7  -7   2    1.74    6.53
   7  -7   3    8.52    4.64
  -7   7  -3    9.96    6.99
   7   7   3    7.74    5.96
   7  -7   4   57.96   16.22
   7   7   4   53.23   15.51
  -7   7  -4   65.34   14.35
   7  -7   5  103.03   22.18
  -7   7  -5  106.17   18.01
  -7   7  -6  112.93   19.41
   7  -7   6  102.30   22.62
  -7   7  -7  179.38   24.42
   7  -7   7  164.93   27.81
  -7   7  -8   64.57   14.81
   7  -7   8   49.03   17.11
  -7   7  -9  198.67   24.46
   7  -7   9  113.91   24.03
  -7   7 -10   32.84   11.73
   7  -7  10   20.98    9.64
  -7   7 -11    8.21    6.81
   7  -7  11   10.98    9.59
   7  -7  12    0.34    5.86
  -7   7 -12    1.16    3.43
   7  -7  13   -0.07   11.34
  -7   7 -13   13.31    5.92
  -7  -7 -13   14.06    7.64
   7  -7  14   88.85   22.93
  -7  -7 -14  121.32   22.78
   7  -7  15  -12.73   15.42
  -7  -7 -15    4.58    5.17
   7  -7  16   36.79   15.70
  -7  -7 -16   27.87   11.49
   7   9 -11    4.49    9.83
   7  -9 -11   -3.70    8.93
   7   9 -10   30.92   16.15
   7  -9 -10   44.24   15.65
   7   9  -9   24.82   13.29
   7  -9  -9    6.11    4.81
   7   9  -8   48.36   16.34
   7  -9  -8   44.26   14.22
   7   9  -7   52.16   17.52
   7   9  -6   64.96   20.19
   7   9  -5   77.35   19.67
   7   9  -4   33.46   12.41
   7   9  -3   87.91   21.52
   7  -9  -2  -21.38   12.87
   7   9  -2   -1.94    6.90
   7  -9  -1   74.10   18.20
   7   9  -1   60.20   17.60
   7   9   0    0.62    6.69
   7  -9   0   -0.83    5.24
   7   9   1    7.59    6.52
   7  -9   1   14.62   11.48
   7  -9   2   21.68   10.39
   7   9   2   30.34   13.96
   7  -9   3   12.98    6.01
   7   9   3   10.65    6.22
  -7   9  -4   25.27   10.02
   7  -9   4   17.34   10.32
  -7   9  -5  133.31   23.00
   7  -9   5  104.04   20.81
   7  -9   6   10.22    8.30
  -7   9  -6    7.66    9.44
   7  -9   7  117.15   26.24
  -7   9  -7  147.71   24.61
   7  -9   8    6.72    6.02
  -7   9  -8   12.98    9.11
   8   0 -27   -2.51    9.11
   8   0 -26    9.94    5.52
   8   0 -25   12.41    7.61
   8   0 -24  170.65   32.16
   8   0 -23   -6.84   10.18
   8   0 -22   65.36   18.89
   8   0 -21    7.39    6.26
   8   0 -20   26.26   12.12
   8   0 -19    2.05    4.61
   8   0 -18  264.38   34.07
   8   0 -17   -0.44    5.34
   8   0 -16   13.06    8.62
   8   0 -15   -0.99    5.67
   8   0 -14   -7.95    8.08
   8   0 -13   -6.89    6.78
   8   0 -12   -4.70    6.41
   8   0 -11   -1.26    4.91
   8   0 -10  522.89   36.11
   8   0  -9   -8.63    5.72
   8   0  -9    1.47    2.89
   8   0  -8 1435.88   52.16
   8   0  -8 1354.82   53.01
   8   0  -7    0.16    3.09
   8   0  -7   -1.46    3.40
   8   0  -6   33.41    7.65
   8   0  -6   29.45    9.17
   8   0  -5    3.33    2.36
   8   0  -5   -3.17    3.18
   8   0  -4   49.01    7.75
   8   0  -4   40.78   10.72
   8   0  -3    0.01    1.33
   8   0  -3    3.56    2.71
   8   0  -2  204.09   20.54
   8   0  -2  191.03   13.07
   8   0  -1    2.55    1.48
   8   0  -1   -1.35    5.17
   8   0   0  782.62   40.33
   8   0   0  645.93   17.36
   8   0   1   -0.65    2.63
   8   0   2  266.06   24.83
   8   0   3   -0.55    4.49
   8   0   4  196.52   23.28
   8   0   5   -0.83    4.17
   8   0   6  145.20   20.89
   8   0   7    1.85    4.06
   8   0   8   -5.81    5.46
   8   0   9    2.48    5.23
   8   0  10   36.29   11.63
   8   0  11    0.99    5.22
   8   0  12    1.97    4.97
   8   0  13   -8.26    6.99
   8   0  14  123.45   22.18
   8   0  15   -1.45    5.55
   8   0  16  267.85   31.40
   8   0  17    0.66    5.64
   8   0  18   61.96   16.64
   8   0  19    9.71    7.18
   8   0  20   58.31   15.71
   8   0  21   -6.69    7.42
   8   0  22   -2.23    4.91
   8   0  23   14.15   12.79
   8   2 -26   14.43    7.89
   8  -2 -26   15.27   11.75
   8   2 -25   42.39   17.42
   8  -2 -25   57.65   19.61
   8   2 -24   11.57    6.42
   8  -2 -24  -17.00   11.55
   8   2 -23  148.93   27.61
   8  -2 -23  182.62   33.33
   8   2 -22    4.53    5.20
   8  -2 -22    9.55    6.40
   8   2 -21   31.51   10.88
   8  -2 -21   37.44   13.73
   8   2 -20   55.85   14.99
   8  -2 -20   76.20   17.25
   8   2 -19   23.27   11.42
   8  -2 -19   49.74   14.41
   8   2 -18    0.36    3.74
   8  -2 -18    6.65    9.53
   8   2 -17  132.17   23.13
   8  -2 -17  159.52   24.88
   8   2 -16    6.99    5.86
   8  -2 -16   -0.72    4.44
   8   2 -15  249.45   29.55
   8  -2 -15  256.26   29.37
   8   2 -14   15.96    4.99
   8  -2 -14    8.68    4.01
   8   2 -13  689.82   45.54
   8  -2 -13  650.85   44.45
   8   2 -12   20.11    8.62
   8  -2 -12   28.52    7.88
   8  -2 -12   18.99    8.01
   8   2 -11   17.99    5.84
   8  -2 -11   13.68    3.91
   8  -2 -11   11.92    6.62
   8  -2 -10  204.48   19.07
   8   2 -10  223.55   24.16
   8  -2 -10  162.89   19.43
   8   2  -9    4.42    3.96
   8  -2  -9    2.50    3.43
   8  -2  -9    0.17    4.45
   8   2  -8    3.26    3.37
   8  -2  -8    6.55    4.93
   8  -2  -8   10.99    5.34
   8   2  -7   57.06   12.02
   8  -2  -7   47.76    9.26
   8  -2  -7   52.35    9.96
   8   2  -6    9.36    5.27
   8   2  -6    4.96    4.88
   8  -2  -6    0.71    1.68
   8  -2  -6    1.30    3.23
   8  -2  -5  165.03   17.14
   8   2  -5  150.44   17.45
   8  -2  -5  168.14   15.85
   8   2  -5  152.70   18.77
   8   2  -4    3.93    2.94
   8  -2  -4    3.80    4.51
   8   2  -4    3.98    4.13
   8  -2  -4   -0.86    1.89
   8   2  -3  123.30   17.11
   8  -2  -3  152.54   17.65
   8   2  -3  151.18   15.85
   8  -2  -3  150.55   13.35
   8  -2  -2   -1.52    3.99
   8   2  -2    0.82    4.27
   8  -2  -2    0.39    2.42
   8   2  -2   -2.73    2.60
   8   2  -1  399.55   30.41
   8  -2  -1  365.03   28.89
   8   2  -1  418.54   24.34
   8  -2  -1  372.77   18.69
   8   2   0   72.97   13.66
   8   2   0   69.73    9.51
   8  -2   0   80.49   14.04
   8  -2   0   70.32    7.52
   8   2   1  470.56   33.61
   8  -2   1  504.01   33.48
   8   2   1  437.48   21.69
   8  -2   1  472.39   18.39
   8   2   2    2.75    1.33
   8   2   2    3.13    2.50
   8  -2   2    4.77    2.53
   8  -2   2    3.59    1.04
   8   2   3  109.82   16.05
   8  -2   3   89.85   15.74
   8   2   4   59.48   12.62
   8  -2   4   71.00   13.21
   8   2   5    3.42    3.01
   8  -2   5    0.83    3.29
  -8  -2  -6  175.73   13.51
   8   2   6  216.41   23.35
   8  -2   6  191.81   23.20
   8   2   7  232.44   24.98
   8  -2   7  231.55   26.05
  -8  -2  -7  228.85   14.99
   8  -2   8    0.26    6.50
  -8  -2  -8    8.70    3.07
   8   2   8    5.93    3.57
   8   2   9  363.86   31.15
   8  -2   9  364.99   34.30
  -8  -2  -9  361.15   19.02
   8  -2  10    2.46    3.92
   8   2  10    3.21    3.71
   8   2  11  187.50   23.42
   8  -2  11  188.67   24.96
   8   2  12   14.26    8.59
   8  -2  12    3.22    3.41
   8   2  13   -2.67    5.74
   8  -2  13   12.58    9.66
   8   2  14   34.80   10.98
   8  -2  14   39.54   14.89
   8   2  15   -1.16    5.07
   8  -2  15    6.88    7.26
   8   2  16   -2.40    6.39
   8  -2  16   15.73   10.59
   8   2  17   14.13   10.06
   8  -2  17    6.45    4.47
   8   2  18   -2.95    5.88
   8  -2  18    8.61   10.07
   8   2  19   45.38   13.53
   8  -2  19   38.89   15.05
   8   2  20   24.14   10.50
   8  -2  20   28.99   13.06
   8  -2  21   10.31    8.93
   8   2  21   33.04   13.23
   8  -2  22  -20.90   13.82
   8   2  22    0.05    6.37
   8   4 -24   32.56   14.22
   8  -4 -24   18.81   11.51
   8   4 -23   17.91   13.83
   8  -4 -23    4.01    6.32
   8   4 -22   33.92   14.46
   8  -4 -22   35.71   14.03
   8   4 -21    3.94    5.67
   8  -4 -21    1.76    9.49
   8   4 -20   26.28   12.15
   8  -4 -20   15.11    8.22
   8   4 -19   14.98    5.93
   8  -4 -19   21.15   10.88
   8   4 -18   17.49    9.77
   8  -4 -18   30.92   12.58
   8   4 -17   -1.67    4.26
   8  -4 -17    3.45    3.56
   8   4 -16   49.16   14.92
   8  -4 -16   41.43   11.98
   8   4 -15  128.96   23.38
   8  -4 -15  143.44   22.17
   8   4 -14    1.65    4.01
   8  -4 -14    1.62    4.23
   8   4 -13  230.43   29.41
   8  -4 -13  220.14   26.15
   8   4 -12   19.97    7.49
   8  -4 -12   27.70    8.40
   8  -4 -11  121.96   13.49
   8   4 -11  158.14   23.57
   8  -4 -11  142.11   19.62
   8   4 -10   25.44    9.80
   8  -4 -10   31.85    9.25
   8  -4 -10   30.79    8.17
   8  -4  -9   44.07    8.49
   8   4  -9   50.08   12.76
   8  -4  -9   53.11   12.15
   8  -4  -8  245.97   20.70
   8   4  -8  270.77   28.29
   8  -4  -8  247.94   23.91
   8  -4  -7   13.27    4.75
   8  -4  -7   20.53    7.36
   8   4  -7   13.13    6.09
   8  -4  -6  459.78   29.87
   8   4  -6  459.68   36.91
   8  -4  -6  449.37   30.97
   8  -4  -5  600.55   34.27
   8   4  -5  654.24   41.35
   8  -4  -5  586.10   35.49
   8  -4  -4   40.32    9.52
   8   4  -4   34.70   10.56
   8  -4  -4   38.58    8.78
   8  -4  -3  264.79   23.21
   8  -4  -3  252.43   22.79
   8   4  -3  241.41   25.69
   8   4  -2   39.82   10.41
   8  -4  -2   39.11    8.57
   8  -4  -2   45.96    9.68
   8  -4  -1   20.52    7.84
   8   4  -1   25.55    7.81
   8  -4   0  259.41   24.86
   8   4   0  249.70   23.84
   8  -4   1  254.39   25.54
   8   4   1  286.84   24.70
   8   4   1  261.48   26.37
   8  -4   2  237.13   26.05
   8   4   2  219.07   21.91
   8   4   2  226.39   24.64
   8   4   3   -3.57    4.67
   8   4   3    1.17    3.39
   8  -4   3   -3.18    7.40
   8   4   4   96.83   16.38
   8   4   4  115.57   15.87
   8  -4   4   86.91   16.67
   8   4   5  181.22   22.47
   8  -4   5  159.68   23.93
  -8   4  -5  200.76   17.53
   8   4   6   -1.68    3.17
  -8   4  -6    2.43    2.88
   8  -4   6   -0.46    4.71
   8   4   7   39.00   11.16
  -8   4  -7   39.47    8.10
   8  -4   7   43.78   15.66
   8   4   8    5.69    5.26
  -8   4  -8    5.94    4.02
   8  -4   8    0.77    4.40
   8   4   9    9.77    4.53
  -8   4  -9    6.87    2.92
   8  -4   9   11.86    7.28
  -8  -4  -9   16.65    7.62
   8   4  10   20.00    7.09
  -8   4 -10   23.20    6.00
  -8  -4 -10    9.38    3.88
   8  -4  10   26.59   13.80
   8   4  11  209.22   24.79
  -8  -4 -11  208.26   21.22
   8   4  12   59.84   13.13
  -8  -4 -12   47.82   10.49
   8  -4  12   27.31   12.44
   8   4  13   -1.10    5.24
  -8  -4 -13    6.84    4.87
   8  -4  13    3.02    4.62
   8   4  14   20.68    6.84
  -8  -4 -14   39.67    9.64
   8  -4  14   32.57   14.09
   8   4  15   22.16    9.45
  -8  -4 -15   21.66    6.86
   8  -4  15    4.42    4.98
   8   4  16  110.32   19.32
   8  -4  16  133.92   26.09
   8   4  17   -2.10    5.91
   8  -4  17    8.66    9.54
   8  -4  18  101.31   25.63
   8   4  18   60.91   12.86
   8  -4  19  199.71   34.30
   8  -4  20   20.20   14.03
   8  -4  21   84.79   24.46
   8   6 -21   -0.68    6.96
   8  -6 -21   -0.14    7.11
   8   6 -20  207.68   34.79
   8  -6 -20  216.77   34.26
   8   6 -19   11.44    8.12
   8  -6 -19    5.97    5.14
   8   6 -18  220.09   35.12
   8  -6 -18  236.31   33.35
   8  -6 -17   77.27   19.68
   8   6 -17   65.70   20.01
   8  -6 -16    8.11    4.39
   8   6 -16   -2.18    8.28
   8  -6 -15   35.46   11.56
   8   6 -15   26.34   11.64
   8  -6 -14   15.14    8.37
   8   6 -14   26.25   11.10
   8  -6 -13   24.40   11.10
   8   6 -13    1.13    6.38
   8  -6 -12   82.12   18.04
   8   6 -12   87.33   19.62
   8  -6 -11   41.92   11.80
   8   6 -11   43.49   14.36
   8  -6 -10  124.22   20.62
   8   6 -10  123.39   22.61
   8  -6  -9   -1.37    5.83
   8   6  -9   -0.21    4.41
   8   6  -8   98.69   21.17
   8  -6  -8   83.34   16.56
   8  -6  -7   -0.03    2.70
   8   6  -7   -1.57    5.61
   8   6  -6   44.39   12.77
   8  -6  -6   33.32   10.11
   8  -6  -5    0.35    3.27
   8   6  -5   15.74    8.25
   8  -6  -5    9.00    5.63
   8  -6  -4   21.71    4.14
   8   6  -4   55.90   15.73
   8  -6  -3   17.64    8.06
   8   6  -3    4.84    4.39
   8  -6  -2   -1.26    6.32
   8   6  -2    7.42    5.52
   8  -6  -1   53.17   12.80
   8   6  -1   54.67   13.55
   8  -6   0  194.74   24.03
   8   6   0  180.48   24.00
   8   6   1    8.11    7.13
   8  -6   1    2.71    6.58
   8  -6   2  279.74   30.60
   8   6   2  260.77   29.75
   8  -6   3   54.64   13.37
   8   6   3   77.07   15.76
   8  -6   4  206.81   27.90
   8   6   4  213.15   26.73
   8  -6   5    8.53    8.04
  -8   6  -5   -1.57    5.18
   8  -6   6  264.29   32.81
  -8   6  -6  304.40   27.29
   8  -6   7  113.46   22.59
  -8   6  -7  164.22   20.36
   8  -6   8   -0.92    7.02
  -8   6  -8    0.03    5.68
   8  -6   9   70.20   19.03
  -8   6  -9   89.77   15.66
   8  -6  10   64.62   18.25
  -8   6 -10   80.88   14.51
   8  -6  11   67.29   21.12
  -8   6 -11   67.34   13.32
  -8  -6 -11   72.61   17.03
   8  -6  12   12.26    5.93
  -8  -6 -12   17.13   11.10
   8  -6  13   20.74   12.52
  -8  -6 -13   25.46   11.65
   8  -6  14  166.68   30.60
  -8  -6 -14  172.99   25.80
   8  -6  15   -7.73   12.40
  -8  -6 -15    1.74    4.24
   8  -6  16   35.38   16.93
   8  -6  17   17.48   14.69
   8  -8 -15   24.66   11.71
   8   8 -15   32.72   13.76
   8  -8 -14   11.65    8.90
   8   8 -14   21.40   15.38
   8  -8 -13  169.62   27.71
   8   8 -13  193.11   33.90
   8   8 -12  129.39   28.29
   8  -8 -12  117.62   22.30
   8  -8 -11  391.98   41.82
   8   8 -11  421.16   50.21
   8   8 -10   52.72   20.24
   8  -8 -10   38.42   11.79
   8   8  -9   34.23   13.43
   8  -8  -9   24.80    9.41
   8   8  -8   -3.71    5.37
   8  -8  -8    5.24    9.03
   8   8  -7   32.58   14.43
   8  -8  -7   21.16   10.51
   8   8  -6   39.49   15.09
   8   8  -5  107.02   22.41
   8  -8  -4    0.78    5.14
   8   8  -4    6.55    5.07
   8   8  -3  324.10   39.90
   8  -8  -3   10.86    8.47
   8   8  -2   -0.05    6.23
   8  -8  -2   -8.96   10.67
   8  -8  -1  144.43   24.11
   8   8  -1  119.57   23.07
   8  -8   0   40.65   11.50
   8   8   0   65.58   18.01
   8  -8   1    5.10    7.74
   8   8   1   10.38    9.29
   8  -8   2   -2.49    6.74
   8   8   2   -0.87    7.52
   8   8   3   -3.05    4.52
   8  -8   3    4.70    5.73
   8  -8   4   10.80   11.32
   8   8   4    2.23    5.94
   8  -8   5    5.84   10.25
  -8   8  -5   -1.95    6.03
  -8   8  -6    1.36    5.70
   8  -8   6   12.56    9.88
  -8   8  -7   65.25   15.92
   8  -8   7   60.24   17.93
  -8   8  -8   14.87    9.10
   8  -8   8   -8.13    7.27
  -8   8  -9  159.62   25.17
   8  -8   9   92.87   22.31
   8  -8  10    7.22   10.48
   8  -8  11   34.30   16.83
   9   1 -26    0.75    7.84
   9  -1 -26    5.63    9.68
   9   1 -25   25.45   15.18
   9  -1 -25   41.72   17.55
   9   1 -24   65.64   20.24
   9  -1 -24   63.87   18.85
   9   1 -23   43.38   15.78
   9  -1 -23   61.80   18.71
   9   1 -22   -5.46   10.81
   9  -1 -22   14.28   11.84
   9   1 -21   40.62   14.95
   9  -1 -21   65.05   18.94
   9   1 -20    0.63    4.43
   9  -1 -20   13.83    6.29
   9   1 -19   69.52   18.10
   9  -1 -19  103.55   22.73
   9   1 -18  252.11   32.76
   9  -1 -18  344.73   38.97
   9   1 -17   18.57    7.61
   9  -1 -17   25.80    7.95
   9   1 -16  277.68   32.21
   9  -1 -16  319.52   35.11
   9   1 -15    3.25    5.87
   9  -1 -15   -2.10    5.54
   9   1 -14   42.94   11.53
   9  -1 -14   62.69   15.24
   9   1 -13   24.90    9.39
   9  -1 -13   22.17    8.49
   9   1 -12   84.39   15.37
   9  -1 -12   98.82   18.13
   9   1 -11    2.80    2.91
   9  -1 -11    7.55    4.37
   9  -1 -11   -1.73    3.16
   9  -1 -10  143.29   17.41
   9  -1 -10  131.64   18.55
   9   1 -10  142.89   18.32
   9   1  -9   26.47    7.35
   9  -1  -9   19.28    7.35
   9  -1  -9   12.36    6.03
   9  -1  -8  680.94   39.13
   9   1  -8  693.16   38.09
   9  -1  -8  556.17   35.15
   9   1  -8  671.31   39.24
   9   1  -7  254.07   24.43
   9  -1  -7  259.22   23.09
   9   1  -7  233.50   21.09
   9  -1  -7  243.75   21.90
   9   1  -6   20.69    4.84
   9  -1  -6   20.91    6.35
   9   1  -6   25.76    9.03
   9  -1  -6   17.07    6.96
   9   1  -5    2.01    2.10
   9  -1  -5    3.72    3.71
   9   1  -5    4.03    5.47
   9  -1  -5    3.65    2.64
   9   1  -4   53.95    9.42
   9  -1  -4   56.54    8.88
   9   1  -4   52.03   11.83
   9  -1  -4   64.25   12.44
   9   1  -3  170.96   22.06
   9  -1  -3  206.23   21.75
   9   1  -3  166.09   15.52
   9  -1  -3  200.19   15.12
   9  -1  -2   95.15   16.68
   9   1  -2  101.41   11.24
   9  -1  -2  120.21   10.66
   9   1  -2  105.27   16.36
   9   1  -1  346.02   29.66
   9  -1  -1  356.14   28.76
   9   1  -1  293.92   17.42
   9  -1  -1  322.87   15.61
   9  -1   0  118.35   17.55
   9   1   0  107.26    9.78
   9   1   0  104.93   17.69
   9   1   1  270.61   26.07
   9  -1   1  266.94   26.38
   9  -1   2   -0.36    2.88
   9   1   2    9.47    5.01
   9  -1   3   45.39   12.00
   9   1   3   37.80   10.20
   9  -1   4  140.18   20.58
   9   1   4  126.26   18.52
   9   1   5   30.30   10.71
   9  -1   5   41.01   11.48
   9   1   6 1096.36   54.33
   9  -1   6 1151.78   57.22
   9   1   7    5.85    4.06
   9  -1   7    8.17    5.94
   9   1   8  496.92   40.34
   9  -1   8  516.02   40.55
   9   1   9    6.39    6.44
   9  -1   9    7.73    4.87
   9   1  10   12.75    8.10
   9  -1  10   -0.59    5.69
   9   1  11   38.59   13.08
   9  -1  11   17.20    7.09
   9   1  12    3.84    6.25
   9  -1  12   14.05   10.31
   9   1  13   10.52    7.59
   9  -1  13   15.46    9.87
   9   1  14  132.84   22.87
   9  -1  14  109.69   21.60
   9   1  15   35.62   12.04
   9  -1  15   37.54   12.93
   9   1  16  246.95   29.95
   9  -1  16  210.43   30.56
   9   1  17   13.69    7.48
   9  -1  17    7.57    5.64
   9   1  18    4.79    5.46
   9  -1  18   13.64    6.04
   9   1  19    5.51    7.59
   9  -1  19   -2.31    6.27
   9   1  20   14.84    7.29
   9  -1  20   14.47   11.82
   9   1  21   19.58    9.92
   9  -1  21   35.71   13.31
   9   1  22   35.18   11.69
   9  -1  22   64.07   20.55
   9   3 -24   14.53   13.73
   9  -3 -24    2.33    9.75
   9   3 -23  116.23   27.08
   9  -3 -23  171.89   30.19
   9   3 -22    7.63    4.73
   9  -3 -22    9.53    7.77
   9   3 -21   32.40   11.46
   9  -3 -21   67.62   19.33
   9   3 -20   -2.22    6.97
   9  -3 -20   17.95   11.21
   9   3 -19   14.03    5.46
   9  -3 -19   17.47   10.96
   9   3 -18   -1.36    5.61
   9  -3 -18   -0.06    4.77
   9   3 -17    1.76    8.39
   9  -3 -17    3.64    6.89
   9   3 -16   81.02   17.50
   9  -3 -16   76.44   17.65
   9   3 -15  141.07   22.84
   9  -3 -15  123.44   22.02
   9   3 -14    3.26    6.00
   9  -3 -14    6.42    3.40
   9   3 -13  201.29   26.37
   9  -3 -13  170.88   23.55
   9  -3 -13  184.43   18.51
   9   3 -12   90.72   17.21
   9  -3 -12   78.81   12.24
   9  -3 -12   70.53   14.32
   9   3 -11   -3.22    5.66
   9  -3 -11    0.42    3.85
   9  -3 -11   -3.36    5.43
   9  -3 -10  178.93   18.70
   9   3 -10  145.83   21.40
   9  -3 -10  169.20   20.64
   9   3  -9   90.56   16.89
   9  -3  -9   85.91   13.61
   9  -3  -9   91.53   13.63
   9   3  -8   58.53   12.19
   9  -3  -8   54.40   10.99
   9  -3  -8   65.52   11.93
   9  -3  -7  342.73   26.35
   9   3  -7  381.77   31.21
   9  -3  -7  362.77   26.85
   9  -3  -6   18.97    6.50
   9  -3  -6   17.23    6.13
   9   3  -6   18.79    7.12
   9  -3  -5   70.87   11.58
   9  -3  -5   74.74   11.34
   9   3  -5   62.50   12.57
   9  -3  -4    3.87    3.41
   9   3  -4    1.45    5.15
   9  -3  -4   11.00    4.84
   9   3  -4    5.08    4.64
   9  -3  -3  404.07   30.14
   9   3  -3  410.49   31.26
   9  -3  -3  429.09   25.20
   9   3  -3  373.63   32.06
   9   3  -2   29.23   10.31
   9  -3  -2   18.58    6.72
   9  -3  -2   21.62    5.28
   9   3  -2   24.61    7.37
   9   3  -1  310.66   28.59
   9  -3  -1  273.89   27.42
   9   3  -1  298.84   23.67
   9  -3  -1  300.49   19.49
   9   3   0   17.41    9.64
   9  -3   0    4.39    5.90
   9   3   0   17.54    5.66
   9  -3   0   11.73    3.17
   9   3   1  577.35   39.82
   9  -3   1  582.73   40.11
   9   3   1  576.82   29.54
   9  -3   1  580.07   25.67
   9  -3   2  127.81   12.22
   9   3   2  116.54   13.49
   9   3   2  116.04   19.49
   9  -3   2  130.52   19.18
   9   3   3  321.02   29.75
   9  -3   3  300.84   29.77
   9   3   3  314.46   21.71
   9   3   4   28.92    9.93
   9  -3   4   43.50   12.19
   9  -3   5   89.18   18.03
   9   3   5   89.47   16.65
   9  -3   6   13.15    7.65
   9   3   6    5.29    3.18
   9  -3   7    7.93    7.52
   9   3   7    6.73    3.39
  -9  -3  -7   10.07    5.10
   9  -3   8   10.06    9.61
   9   3   8    4.53    3.55
   9  -3   9   41.98   12.17
   9   3   9   33.53   10.72
   9  -3  10   57.52   16.44
   9   3  10   76.77   15.62
   9   3  11  350.61   34.28
   9  -3  11  323.33   35.47
   9  -3  12   -9.28    6.88
   9   3  12  -12.50    7.82
   9  -3  13   76.79   18.25
   9   3  13  115.92   21.12
   9  -3  14   20.58   11.04
   9   3  14   26.07    7.26
   9  -3  15   12.14   10.97
   9   3  15    3.12    6.39
   9  -3  16    7.47    4.39
   9   3  16   14.10    9.31
   9  -3  17   61.06   19.51
   9   3  17   50.35   15.93
   9  -3  18   26.28   15.43
   9   3  18    5.22    7.03
   9  -3  19   60.05   18.08
   9   3  19   24.78   11.45
   9  -3  20   -5.98    8.89
   9   3  20   -7.81    8.39
   9   5 -22   10.89    8.60
   9  -5 -22   11.66    8.22
   9   5 -21   15.32    9.79
   9  -5 -21    9.56    7.96
   9   5 -20  132.41   27.02
   9  -5 -20  117.05   24.18
   9   5 -19   13.33    5.98
   9  -5 -19   15.25    9.28
   9   5 -18  217.40   34.05
   9  -5 -18  188.56   28.85
   9   5 -17    2.94    5.18
   9  -5 -17    6.23    6.86
   9   5 -16   61.00   18.26
   9  -5 -16   66.99   17.44
   9   5 -15    4.02    5.94
   9  -5 -15    6.22    5.48
   9   5 -14   40.21   15.09
   9  -5 -14   21.09    8.76
   9   5 -13  146.41   25.30
   9  -5 -13  144.09   22.67
   9  -5 -12   -2.59    5.08
   9   5 -12    5.79    4.36
   9  -5 -11   -8.64    7.85
   9   5 -11   -5.00    7.06
   9   5 -10  198.99   27.61
   9  -5 -10  201.65   24.11
   9  -5  -9   21.21    5.34
   9   5  -9   22.85    8.12
   9   5  -8  415.35   38.13
   9  -5  -8  378.03   32.60
   9  -5  -7    7.31    2.73
   9   5  -7   10.99    3.24
   9  -5  -6  128.16   16.83
   9   5  -6  181.85   26.04
   9  -5  -6  161.26   20.14
   9  -5  -5   55.21   13.13
   9   5  -5   40.08   13.30
   9  -5  -5   42.28    9.89
   9  -5  -4  146.17   18.71
   9  -5  -4  152.76   19.22
   9   5  -4  125.47   21.17
   9   5  -3   87.59   16.28
   9  -5  -3   74.52   13.52
   9  -5  -3   98.02   15.71
   9  -5  -2  130.46   18.72
   9   5  -2  129.91   21.16
   9  -5  -2  132.98   18.99
   9  -5  -1   76.91   15.34
   9   5  -1   55.47   13.91
   9  -5   0    0.63    6.47
   9   5   0    0.48    3.17
   9  -5   1   17.65    7.11
   9   5   1   23.20    9.22
   9  -5   2  114.24   20.44
   9   5   2  109.61   16.96
   9  -5   3   16.98    8.06
   9   5   3   19.96    7.85
   9  -5   4  107.10   21.29
   9   5   4  115.14   17.73
   9   5   5    8.03    8.88
   9  -5   5   13.37    6.55
   9  -5   6  227.00   29.73
   9   5   6  227.67   26.87
   9   5   7    4.14    6.18
   9  -5   7    7.51    4.84
   9  -5   8  176.17   27.55
   9   5   8  160.62   23.90
   9   5   9   26.67   11.71
   9  -5   9   10.58   10.03
   9   5  10    2.58    5.68
   9  -5  10    0.62    4.47
  -9  -5 -10   -3.36    4.20
   9   5  11  291.73   30.93
  -9  -5 -11  310.57   29.44
   9   5  12    6.56    7.11
   9  -5  12    0.91    5.43
   9   5  13    1.28    6.05
   9  -5  13   -5.11    7.90
   9   5  14    9.74    6.97
   9  -5  14   14.60    8.14
   9   5  15    7.48    8.40
   9  -5  15   11.59   10.99
   9   5  16   92.43   18.51
   9  -5  16   92.83   24.66
   9  -5  17    3.87    7.45
   9  -5  18  107.04   26.41
   9  -7 -17    1.07    7.36
   9   7 -17    5.57    7.11
   9  -7 -16    4.97    7.14
   9   7 -16  -14.54   10.45
   9  -7 -15   95.53   20.57
   9   7 -15  111.51   25.42
   9  -7 -14    8.38    6.55
   9   7 -14   11.86    7.35
   9  -7 -13   31.56   10.59
   9   7 -13   47.18   16.16
   9  -7 -12   18.56    9.87
   9   7 -12   -0.13    5.81
   9  -7 -11   86.58   18.93
   9   7 -11  138.65   26.06
   9  -7 -10   11.95    8.31
   9   7 -10    6.30    7.11
   9   7  -9  108.95   23.38
   9  -7  -9  106.77   19.89
   9   7  -8   27.28   10.79
   9  -7  -8   32.47   11.58
   9   7  -7   19.35    9.38
   9  -7  -7   15.14    7.82
   9  -7  -6    2.79    3.68
   9   7  -6   10.41    7.74
   9  -7  -6   15.78    9.22
   9   7  -5    3.28    3.62
   9  -7  -5   -1.59    4.76
   9  -7  -4   -2.63    5.41
   9   7  -4  152.97   25.88
   9  -7  -3   -9.92    8.69
   9   7  -3   29.05   10.30
   9  -7  -2   62.36   15.56
   9   7  -2   65.80   16.99
   9  -7  -1   82.68   17.03
   9   7  -1   87.96   17.70
   9  -7   0    9.16    5.91
   9   7   0   14.28    6.45
   9  -7   1   51.72   14.59
   9   7   1   57.14   14.94
   9   7   2   44.83   13.62
   9  -7   2   61.38   16.99
   9   7   3   49.01   15.43
   9  -7   3   49.17   15.96
   9   7   4   16.04    8.75
   9  -7   4   16.65    9.42
   9  -7   5   40.22   15.19
   9  -7   6  170.11   28.40
   9  -7   7    9.83    9.61
   9  -7   8   20.82   12.68
   9  -7   9    5.51   10.29
   9  -7  10   14.01   11.26
   9  -7  11   44.56   17.36
   9  -7  12    4.97    9.44
   9  -7  13   38.73   19.40
   9   9  -3   20.68   12.16
   9   9  -2    8.21    8.69
   9   9  -1   41.68   14.51
  10   0 -25    8.88   11.11
  10   0 -24   78.76   23.10
  10   0 -23   -0.62    5.99
  10   0 -22    8.17    9.49
  10   0 -21   -2.41    6.81
  10   0 -20  109.58   23.75
  10   0 -19    6.11    7.34
  10   0 -18  197.39   29.29
  10   0 -17   -3.64    7.71
  10   0 -16  571.51   47.96
  10   0 -15   -9.02    8.36
  10   0 -14  127.86   21.51
  10   0 -13   10.49    7.46
  10   0 -12   36.05   10.55
  10   0 -11  -16.99    7.82
  10   0 -11   10.04    5.24
  10   0 -10  120.89   17.98
  10   0 -10  148.66   20.18
  10   0  -9   -1.21    3.56
  10   0  -9   -3.18    4.09
  10   0  -8  203.14   24.21
  10   0  -8  236.09   22.34
  10   0  -7   -4.17    3.86
  10   0  -7    5.08    6.58
  10   0  -6  100.55   16.79
  10   0  -6  117.89   14.75
  10   0  -5   -2.48    3.91
  10   0  -5    3.19    4.42
  10   0  -4  288.82   26.78
  10   0  -4  295.09   19.74
  10   0  -3    0.48    1.93
  10   0  -3    5.42    6.42
  10   0  -2  553.73   38.69
  10   0  -2  435.21   20.47
  10   0  -1    6.97    6.18
  10   0   0   56.02   12.15
  10   0   1    2.85    5.96
  10   0   2  109.62   18.57
  10   0   3   -4.30    5.04
  10   0   4   66.81   14.30
  10   0   5    1.98    4.89
  10   0   6  481.95   40.46
  10   0   7    0.25    7.05
  10   0   8  220.36   27.96
  10   0   9   -1.09    3.21
  10   0  10   11.67    6.95
  10   0  11    9.92    9.01
  10   0  12   91.95   19.04
  10   0  13    4.75    9.10
  10   0  14   74.13   17.21
  10   0  15   -4.59    7.44
  10   0  16   50.84   16.32
  10   0  17    0.06    7.18
  10   0  18   -3.54    6.08
  10   0  19    8.48    8.28
  10   0  20   25.39    9.73
  10   2 -24   17.85   12.79
  10  -2 -24   11.76    7.27
  10   2 -23   44.25   17.52
  10  -2 -23   44.35   16.41
  10   2 -22   -2.88   11.15
  10  -2 -22    2.57    5.80
  10   2 -21   55.94   15.92
  10  -2 -21   66.77   18.43
  10   2 -20    3.93    4.76
  10  -2 -20   10.05    7.99
  10   2 -19   -0.85    8.98
  10  -2 -19   -8.67    8.32
  10   2 -18   68.72   17.11
  10  -2 -18   81.90   20.68
  10   2 -17   13.64    6.69
  10  -2 -17   18.24    8.38
  10   2 -16   16.31    7.59
  10  -2 -16    7.52    5.04
  10   2 -15    4.30    5.96
  10  -2 -15   -3.09    6.22
  10   2 -14   50.41   13.46
  10  -2 -14   60.98   14.61
  10   2 -13   63.52   15.02
  10  -2 -13   56.87   11.39
  10  -2 -13   58.52   13.96
  10   2 -12   97.83   17.89
  10  -2 -12   91.31   14.09
  10  -2 -12   93.60   17.44
  10  -2 -11  352.93   28.17
  10   2 -11  365.83   32.64
  10  -2 -11  362.25   32.13
  10   2 -10   -0.21    3.42
  10  -2 -10    4.69    5.87
  10  -2 -10    9.00    4.54
  10  -2  -9  312.47   27.14
  10   2  -9  283.55   27.00
  10  -2  -9  308.54   27.87
  10  -2  -8  258.39   26.61
  10   2  -8  273.02   25.57
  10  -2  -8  256.46   23.63
  10  -2  -7  264.32   25.13
  10   2  -7  223.18   23.10
  10  -2  -7  210.70   20.83
  10   2  -7  246.69   26.37
  10   2  -6   34.89    8.78
  10   2  -6   25.15   10.67
  10  -2  -6   30.51    8.13
  10  -2  -6   37.67    9.25
  10   2  -5   22.73    7.22
  10   2  -5   20.12    9.03
  10  -2  -5   28.17    8.02
  10  -2  -5   25.20    9.42
  10  -2  -4   54.74   11.98
  10   2  -4   67.68   14.34
  10  -2  -4   39.03    8.49
  10   2  -4   47.04   10.01
  10   2  -3  256.60   27.86
  10  -2  -3  290.57   28.45
  10   2  -3  262.20   21.89
  10  -2  -3  231.28   17.97
  10  -2  -2   74.41   14.33
  10  -2  -2   56.72    7.80
  10   2  -2   46.81   14.28
  10   2  -2   65.62   10.61
  10   2  -1  137.09   21.60
  10  -2  -1  144.67   20.21
  10   2  -1  127.16   13.75
  10  -2   0   -5.73    5.59
  10   2   0   -1.97    6.64
  10   2   0    3.21    2.69
  10   2   1  342.15   33.08
  10  -2   1  358.29   32.29
  10  -2   2   42.95   13.42
  10   2   2   32.75   10.88
  10  -2   3   55.04   14.09
  10   2   3   63.04   15.05
  10  -2   4   42.27   12.76
  10   2   4   41.47   11.15
  10  -2   5   25.21   10.71
  10   2   5   27.91   11.91
  10  -2   6   11.06   10.07
  10   2   6   10.60    7.72
  10  -2   7   61.57   14.30
  10   2   7   69.53   16.23
  10  -2   8   -3.21    5.25
  10   2   8   -2.64    6.53
  10  -2   9   -7.11    6.70
  10   2   9    1.20    5.30
  10  -2  10   -0.24    5.12
  10   2  10   -3.30    4.22
  10  -2  11   57.58   14.43
  10   2  11   75.02   17.52
  10  -2  12   10.21    6.76
  10   2  12    8.01    7.19
  10  -2  13   99.66   21.51
  10   2  13   94.66   18.30
  10  -2  14   11.51    9.10
  10   2  14   -0.38    5.40
  10  -2  15  120.72   25.63
  10   2  15  160.43   25.77
  10  -2  16   31.99   14.81
  10   2  16   63.16   16.08
  10  -2  17  139.60   27.85
  10   2  17  117.21   22.34
  10  -2  18    6.46    5.55
  10   2  18   -8.78    9.03
  10  -2  19  -13.53   10.22
  10   2  19  -15.05    8.64
  10  -2  20   33.79   15.81
  10   2  20   21.66   11.79
  10   4 -22    4.74    5.63
  10  -4 -22   10.56   10.42
  10   4 -21   92.48   23.30
  10  -4 -21  126.53   26.24
  10   4 -20   13.54    7.80
  10  -4 -20   19.39    9.97
  10   4 -19   12.92    9.03
  10  -4 -19   17.91   10.50
  10   4 -18   85.12   20.78
  10  -4 -18   83.61   19.99
  10   4 -17   -2.89    5.25
  10  -4 -17   -0.68    6.77
  10   4 -16  178.84   28.71
  10  -4 -16  147.86   24.58
  10   4 -15   26.58   12.22
  10  -4 -15   16.18    7.40
  10   4 -14   37.35   13.03
  10  -4 -14   32.04   11.62
  10   4 -13  209.63   28.77
  10  -4 -13  210.31   27.47
  10   4 -12    0.52    4.03
  10  -4 -12    4.83    5.97
  10   4 -11   34.58   10.55
  10  -4 -11   43.94   11.57
  10  -4 -11   28.76    7.59
  10   4 -10    4.87    5.24
  10  -4 -10    4.78    4.24
  10  -4 -10    4.33    4.00
  10  -4  -9   34.93   10.06
  10  -4  -9   29.46    8.97
  10   4  -9   24.43    8.82
  10  -4  -8   16.17    7.84
  10  -4  -8   14.55    5.48
  10   4  -8   15.85    7.59
  10  -4  -7   25.87    8.20
  10  -4  -7   33.73    9.94
  10   4  -7   31.86   10.89
  10  -4  -6    6.78    4.80
  10  -4  -6   10.65    5.95
  10   4  -6    6.43    4.48
  10  -4  -5    4.03    3.92
  10  -4  -5   -0.13    2.76
  10   4  -5   -7.66    6.03
  10  -4  -4  143.90   20.31
  10   4  -4  157.05   22.69
  10  -4  -4  169.89   18.53
  10  -4  -3   12.71    4.45
  10  -4  -3   19.72    5.55
  10   4  -3   13.16    6.58
  10   4  -2  127.36   18.74
  10  -4  -2  122.11   18.65
  10  -4  -2  127.53   15.11
  10   4  -1   38.50   13.85
  10  -4  -1   37.59   10.72
  10   4  -1   41.78   10.83
  10  -4  -1   30.91    7.28
  10  -4   0  205.23   26.22
  10   4   0  200.34   21.14
  10  -4   0  221.67   18.75
  10   4   0  229.30   27.61
  10  -4   1  192.73   17.50
  10  -4   1  191.16   25.28
  10   4   1  189.71   20.20
  10   4   1  168.19   23.32
  10   4   2    6.21    8.51
  10   4   2    2.88    2.20
  10  -4   2   -3.92    6.58
  10   4   3  199.24   25.83
  10   4   3  195.80   19.62
  10  -4   3  165.62   24.20
  10   4   4   77.22   16.86
  10  -4   4   45.95   11.73
  10  -4   5   -6.06    6.58
  10   4   5   12.00    9.73
  10   4   6  262.65   29.31
  10  -4   6  202.48   29.36
  10  -4   7    7.89    6.66
  10   4   7   21.69   10.19
  10   4   8  239.63   27.95
  10  -4   8  199.92   29.40
  10  -4   9    6.37    5.34
  10   4   9   13.89    8.43
  10  -4  10   78.06   20.05
  10   4  10   76.13   17.13
  10  -4  11  100.97   22.40
  10   4  11  136.66   22.31
  10  -4  12   -5.36    8.29
  10   4  12   11.10    8.54
  10  -4  13   12.43   10.82
  10   4  13   26.69   11.25
  10  -4  14    0.93    5.11
  10   4  14   -3.04    4.33
  10  -4  15   26.42   14.90
  10   4  15    4.47    4.54
  10  -4  16    6.98   10.61
  10   4  16   14.25    8.40
  10  -4  17   38.29   14.34
  10   4  17   52.22   15.01
  10  -4  18   -1.47    8.43
  10   4  18   20.19   11.80
  10  -6 -18   51.54   15.42
  10   6 -18   40.16   14.33
  10  -6 -17   16.40    7.75
  10   6 -17   -0.07    4.53
  10  -6 -16  100.05   22.79
  10   6 -16   89.25   21.90
  10  -6 -15    8.17    6.90
  10   6 -15   14.03   11.13
  10  -6 -14  156.21   25.43
  10   6 -14  137.51   27.36
  10  -6 -13   26.65   11.33
  10   6 -13   39.97   12.82
  10  -6 -12  134.50   22.27
  10   6 -12  113.72   24.32
  10  -6 -11   33.58   10.91
  10   6 -11   12.47    8.54
  10  -6 -10   -3.13    7.14
  10   6 -10   -6.30    6.88
  10  -6  -9  126.66   20.45
  10   6  -9  125.01   22.69
  10  -6  -8   94.11   17.39
  10   6  -8   95.46   19.76
  10  -6  -7   -0.69    3.25
  10  -6  -7    1.34    3.97
  10   6  -7    0.05    4.53
  10   6  -6  296.49   33.83
  10  -6  -6  280.53   29.69
  10  -6  -5    1.98    3.99
  10   6  -5   32.30   10.85
  10  -6  -5   30.23   11.35
  10  -6  -4  239.27   27.73
  10   6  -4  245.31   30.67
  10   6  -3   16.95    8.95
  10  -6  -3   12.19    8.86
  10  -6  -3   21.10    9.77
  10  -6  -2  179.01   23.36
  10  -6  -2  199.67   25.08
  10   6  -2  231.16   28.03
  10   6  -1  154.11   23.87
  10  -6  -1  124.66   19.17
  10  -6  -1  143.95   21.70
  10  -6   0   -1.35    4.20
  10   6   0    8.43    7.53
  10  -6   1   -2.61    6.75
  10   6   1   -1.91    3.93
  10  -6   2   10.26    5.21
  10   6   2   24.29   11.06
  10  -6   3   -5.20    7.79
  10   6   3    7.06    6.04
  10  -6   4   15.88    8.86
  10  -6   5   81.29   19.85
  10  -6   6   66.50   18.76
  10  -6   7   -3.22    7.95
  10  -6   8   89.54   22.33
  10  -6   9    0.12    6.83
  10  -6  10   41.47   16.06
  10  -6  11   18.91    9.15
  10  -6  12   82.60   24.07
  10   6  13    1.83    6.61
  10  -6  13    6.98    8.59
  10   6  14    1.45    6.92
  10  -6  14    2.57    7.24
  10   8 -10   -1.89    9.84
  10  -8 -10   -4.72    4.49
  10   8  -9   49.33   17.16
  10  -8  -9   33.46   11.47
  10   8  -8   -3.42   10.55
  10  -8  -8   27.41   11.40
  10   8  -7   17.42   10.39
  10  -8  -7    6.43    6.21
  10   8  -6    5.94    9.95
  10  -8  -6   -6.31    9.34
  10   8  -5  -13.48   10.61
  10  -8  -5  -12.09    8.08
  10   8  -4    7.90    7.33
  10  -8  -4    0.05    6.79
  10  -8  -3    0.68    4.12
  10   8  -3   -0.06    6.07
  10  -8  -3    3.26    4.37
  10  -8  -2    8.87    8.34
  10   8  -2   29.50   12.38
  10  -8  -1   11.68    6.79
  10   8  -1   72.73   19.44
  10  -8   0   41.07   14.66
  10   8   0   36.06   13.10
  10  -8   1  109.92   22.54
  10   8   1  139.02   27.77
  10  -8   2   26.56   14.66
  10   8   2   16.13    9.66
  10  -8   3  147.60   27.71
  10   8   3  160.10   29.18
  10  -8   4    6.34    8.45
  10  -8   5   88.90   23.17
  10  -8   6   20.18   12.35
  11   1 -24   36.26   17.81
  11  -1 -24   28.17   12.09
  11   1 -23  -14.63   14.27
  11  -1 -23   -4.48    7.15
  11   1 -22    0.60    7.40
  11  -1 -22    5.46    6.53
  11   1 -21   13.81    9.43
  11  -1 -21   18.14   11.73
  11   1 -20  -13.73   12.77
  11  -1 -20   -4.97    6.35
  11   1 -19  127.51   24.58
  11  -1 -19  146.40   26.66
  11   1 -18   37.30   12.72
  11  -1 -18   49.16   16.25
  11   1 -17   65.62   16.50
  11  -1 -17   50.63   14.63
  11   1 -16    8.69    5.02
  11  -1 -16   21.03   10.44
  11   1 -15   11.80    7.61
  11  -1 -15   15.30    7.12
  11   1 -14   42.20   12.77
  11  -1 -14   35.89   11.33
  11   1 -13  105.80   18.69
  11  -1 -13   92.04   17.80
  11   1 -12   84.13   16.02
  11  -1 -12   96.26   16.44
  11  -1 -12   72.85   15.03
  11   1 -11   79.68   14.34
  11  -1 -11   83.13   15.47
  11  -1 -11   98.31   17.31
  11  -1 -10  287.45   27.55
  11   1 -10  236.80   24.30
  11  -1 -10  265.58   26.78
  11   1  -9   78.53   13.93
  11   1  -9   68.61   15.63
  11  -1  -9   60.93   11.74
  11  -1  -9   60.55   13.40
  11   1  -8   29.22    8.12
  11  -1  -8   30.28    9.07
  11   1  -8   22.81    9.06
  11  -1  -8   20.19    7.76
  11   1  -7   56.83   10.91
  11  -1  -7   43.86   10.14
  11   1  -7   40.17   11.77
  11  -1  -7   63.36   15.04
  11   1  -6   70.35   11.73
  11  -1  -6   58.11   10.46
  11   1  -6   60.54   13.84
  11  -1  -6   69.27   13.80
  11   1  -5   14.81    5.66
  11  -1  -5    6.54    3.42
  11   1  -5   14.77    8.60
  11  -1  -5    9.81    6.91
  11   1  -4  253.24   27.61
  11  -1  -4  250.86   26.67
  11   1  -4  206.61   19.18
  11  -1  -4  224.72   17.81
  11   1  -3   45.99   13.08
  11  -1  -3   33.46   11.88
  11   1  -3   38.62    7.98
  11   1  -2  750.20   47.85
  11  -1  -2  730.73   46.64
  11  -1  -1   98.64   17.58
  11   1  -1  101.54   17.94
  11   1   0  156.51   22.20
  11  -1   0  138.08   22.60
  11  -1   1   71.37   15.74
  11   1   1   78.94   18.28
  11  -1   2   -1.17    3.07
  11   1   2    2.69    5.41
  11  -1   3  163.97   24.27
  11   1   3  157.29   23.26
  11   1   4  224.91   28.37
  11  -1   4  177.98   26.02
  11  -1   5   68.66   15.60
  11   1   5   66.30   16.14
  11  -1   6   92.84   17.77
  11   1   6   86.17   18.35
  11  -1   7   32.31   11.86
  11   1   7   18.13    9.49
  11   1   8  291.39   34.46
  11  -1   8  307.11   36.02
  11   1   9   23.16    8.94
  11  -1   9   24.41   10.81
  11   1  10   27.19   11.02
  11  -1  10   32.75   11.03
  11   1  11   91.73   19.08
  11  -1  11   71.80   19.67
  11   1  12   55.47   15.34
  11  -1  12   56.49   17.02
  11   1  13   58.62   15.47
  11  -1  13   70.96   18.29
  11   1  14   30.53   11.99
  11  -1  14   43.36   16.89
  11   1  15   15.53   10.01
  11  -1  15   41.49   17.03
  11   1  16   13.08    4.89
  11  -1  16   30.46   16.17
  11   1  17   31.77   12.04
  11  -1  17   32.40   13.47
  11   1  18    8.30    7.64
  11  -1  18    0.72   12.64
  11   1  19   -3.82    6.04
  11  -1  19   13.12    9.66
  11   3 -22    4.47    5.84
  11  -3 -22   19.34   11.24
  11   3 -21  252.85   37.50
  11  -3 -21  272.48   38.94
  11   3 -20   42.81   13.30
  11  -3 -20   14.01    9.96
  11   3 -19   56.33   16.52
  11  -3 -19   80.91   21.22
  11   3 -18    8.86    9.03
  11  -3 -18   -1.07    5.32
  11   3 -17   90.53   21.09
  11  -3 -17  106.70   21.98
  11   3 -16  -10.78    8.47
  11  -3 -16    0.53    5.19
  11   3 -15   31.23   10.71
  11  -3 -15   38.26   12.71
  11   3 -14   28.34   11.87
  11  -3 -14   22.62   10.84
  11  -3 -13  169.75   20.12
  11   3 -13  149.33   23.80
  11  -3 -13  150.63   23.56
  11   3 -12   -8.52    8.74
  11  -3 -12    8.71    6.55
  11  -3 -12   -8.24    8.08
  11  -3 -11  303.89   27.43
  11   3 -11  271.45   30.82
  11  -3 -11  268.17   29.11
  11   3 -10   -0.04    7.03
  11  -3 -10   15.76    7.33
  11  -3 -10   21.07    5.61
  11   3  -9   23.56    8.54
  11  -3  -9   13.57    3.75
  11  -3  -9   19.16    7.69
  11   3  -8   74.37   14.58
  11  -3  -8   55.76   12.15
  11  -3  -8   67.95   14.16
  11  -3  -7  344.48   31.13
  11   3  -7  355.49   30.75
  11  -3  -7  271.68   25.54
  11  -3  -6   -6.51    5.10
  11   3  -6    6.34    5.46
  11  -3  -6    4.05    4.28
  11  -3  -5  156.88   20.23
  11   3  -5  110.19   22.20
  11   3  -5  141.45   19.56
  11  -3  -5  124.22   15.58
  11  -3  -4   45.21   13.36
  11   3  -4   36.67   13.25
  11  -3  -4   41.72    8.41
  11   3  -4   41.31   10.31
  11  -3  -3    5.42    5.44
  11   3  -3   -1.32    4.00
  11  -3  -3   -1.00    2.01
  11   3  -3    1.34    3.11
  11  -3  -2   16.25    7.37
  11   3  -2   17.25    8.61
  11   3  -2   18.39    7.02
  11  -3  -1    1.65    4.82
  11   3  -1    7.12    6.78
  11   3  -1   -1.10    3.64
  11  -3   0   49.47   13.66
  11   3   0   56.22   16.92
  11  -3   1  121.14   20.10
  11   3   1  105.54   19.01
  11  -3   2   40.98   12.55
  11   3   2   60.75   19.28
  11   3   3  666.39   47.74
  11  -3   3  634.52   46.75
  11   3   4   60.33   16.43
  11  -3   4   57.05   15.07
  11   3   5  185.06   25.93
  11  -3   5  192.37   26.55
  11   3   6   19.40    8.18
  11  -3   6   12.97    7.08
  11   3   7   19.59    9.98
  11  -3   7   12.91    9.23
  11   3   8   33.28   13.85
  11  -3   8   39.64   16.00
  11   3   9    7.80    8.24
  11  -3   9    5.39    4.44
  11   3  10    7.09    5.67
  11  -3  10    6.95    9.33
  11   3  11   80.59   18.68
  11  -3  11   77.08   21.17
  11   3  12    2.90    9.29
  11  -3  12   20.65   12.12
  11   3  13  171.59   27.39
  11  -3  13  127.58   25.55
  11   3  14   18.58   10.03
  11  -3  14   -0.06    9.15
  11   3  15   22.03   10.99
  11  -3  15   45.04   16.59
  11   3  16   75.29   18.70
  11  -3  16   59.50   16.55
  11   3  17  124.16   23.56
  11  -3  17  141.34   29.23
  11   5 -19   16.73    9.18
  11  -5 -19   19.21   12.92
  11   5 -18   89.59   22.39
  11  -5 -18   66.70   19.26
  11   5 -17    7.03    8.18
  11  -5 -17   11.66    9.33
  11   5 -16  115.28   25.70
  11  -5 -16   97.90   21.57
  11   5 -15   -4.59    9.23
  11  -5 -15    3.29    5.38
  11  -5 -14   57.64   15.50
  11   5 -14   59.09   17.41
  11  -5 -13    5.40    4.45
  11   5 -13    1.72    6.40
  11   5 -12  206.00   30.34
  11  -5 -12  184.92   25.98
  11  -5 -11   42.40   12.21
  11   5 -11   43.29   12.73
  11  -5 -10   42.30   12.28
  11   5 -10   29.00   10.50
  11   5  -9   14.60    7.04
  11  -5  -9   -0.95    4.34
  11  -5  -8   -3.92    4.77
  11  -5  -8   -2.14    3.20
  11   5  -8    9.53    8.40
  11  -5  -7  105.56   17.52
  11   5  -7  110.39   21.54
  11  -5  -6   60.96   12.75
  11   5  -6   54.39   16.51
  11  -5  -5   26.30    8.40
  11  -5  -5   59.24   12.60
  11   5  -5   46.52   13.53
  11  -5  -4  163.78   24.38
  11   5  -4  142.73   21.95
  11  -5  -4  143.26   18.80
  11  -5  -3   -3.27    3.92
  11   5  -3    9.22    4.09
  11  -5  -3   -3.37    4.50
  11   5  -2  155.23   22.36
  11  -5  -2  171.96   24.27
  11  -5  -2  179.70   19.74
  11  -5  -1   -4.64    3.69
  11   5  -1    6.86    3.25
  11  -5  -1   -0.84    2.77
  11   5   0  100.37   17.33
  11  -5   0  105.12   20.53
  11   5   1   27.71    9.74
  11  -5   1   30.85   12.10
  11   5   2   23.91    8.43
  11  -5   2   16.82   12.14
  11   5   3  193.23   26.76
  11  -5   3  189.20   28.00
  11   5   4   -5.98    4.87
  11  -5   4    4.96    7.92
  11   5   5   29.31   10.08
  11  -5   5   28.71   12.49
  11  -5   6   29.58   11.95
  11   5   6   40.66   12.84
  11  -5   7   27.78    9.97
  11   5   7   30.53   13.53
  11  -5   8  127.51   25.60
  11   5   8  117.56   21.44
  11  -5   9    2.44    8.81
  11   5   9   -8.25    6.32
  11  -5  10  106.19   24.45
  11   5  10  114.02   22.62
  11  -5  11   11.27   11.72
  11   5  11    8.71    9.63
  11  -5  12   60.59   20.87
  11   5  12   79.50   19.31
  11  -5  13   -6.74    7.57
  11   5  13   -6.37    5.41
  11  -5  14   12.38   11.23
  11   5  14   19.31   12.63
  11  -7 -13   13.86    5.97
  11   7 -13   30.90   14.20
  11  -7 -12   24.16   10.91
  11   7 -12   32.98   15.54
  11  -7 -11   56.00   16.73
  11   7 -11   47.00   16.83
  11  -7 -10   -8.89    9.43
  11   7 -10    4.76    9.26
  11  -7  -9  157.50   24.48
  11   7  -9  195.49   31.89
  11  -7  -8   87.96   17.99
  11   7  -8   99.49   22.56
  11   7  -7   58.69   16.50
  11  -7  -7   39.44   11.95
  11   7  -6   49.12   17.09
  11  -7  -6   37.97   12.05
  11   7  -5   64.65   17.40
  11  -7  -5   75.18   17.22
  11  -7  -4   -2.88    6.17
  11   7  -4   -0.37    5.52
  11  -7  -4   -4.84    8.63
  11   7  -3   26.13   11.32
  11  -7  -3   -3.41    5.90
  11  -7  -3   31.00   10.29
  11   7  -2   83.12   17.66
  11  -7  -2   65.32   15.27
  11   7  -1   85.04   17.50
  11  -7  -1   82.68   19.18
  11   7   0   11.55    7.93
  11  -7   0  -15.07   12.12
  11  -7   1  114.52   22.38
  11   7   1  118.40   22.80
  11  -7   2   11.28   10.15
  11   7   2   17.45    9.75
  11  -7   3   19.66   10.51
  11  -7   4   18.33   11.27
  11  -7   5  109.84   23.55
  11  -7   6   16.68   11.23
  11  -7   7   -0.32   10.22
  11  -7   8  115.93   26.98
  12   0 -22   11.11    9.11
  12   0 -21   -2.39    6.54
  12   0 -20   39.45   15.23
  12   0 -19    2.78    7.05
  12   0 -18  -11.47    9.20
  12   0 -17    7.05    5.57
  12   0 -16  -10.90    8.17
  12   0 -15   -7.26    6.26
  12   0 -14   81.97   16.53
  12   0 -13   -7.85    6.64
  12   0 -12  508.78   39.37
  12   0 -11  -28.68   12.23
  12   0 -11   -5.59    8.49
  12   0 -10  397.62   32.35
  12   0 -10  425.16   37.37
  12   0  -9  -14.25    8.57
  12   0  -9    6.38    6.20
  12   0  -8   -1.80    5.03
  12   0  -8    1.51    5.33
  12   0  -7   -1.76    3.10
  12   0  -7   -3.11    4.26
  12   0  -6   87.93   13.48
  12   0  -6   97.11   18.88
  12   0  -5    5.21    7.97
  12   0  -4   82.43   16.23
  12   0  -3    5.88    7.02
  12   0  -2  663.74   47.86
  12   0  -1   -1.83    3.75
  12   0   0   48.57   11.80
  12   0   1   -6.09    6.76
  12   0   2  111.19   19.91
  12   0   3   -9.76    6.84
  12   0   4   64.51   18.37
  12   0   5    3.14    4.15
  12   0   6    7.69    6.73
  12   0   7    1.48    6.20
  12   0   8   35.35   13.81
  12   0   9    7.71    8.00
  12   0  10   32.18   12.81
  12   0  11  -17.51   11.20
  12   0  12  275.30   35.34
  12   0  13   -8.84    9.89
  12   0  14  238.47   36.94
  12   0  15    3.99    6.29
  12   0  16    5.84    8.18
  12   0  17   16.26   11.94
  12   2 -22   -8.33    7.67
  12  -2 -22  -18.27   12.61
  12   2 -21   46.04   14.58
  12  -2 -21   69.84   20.81
  12   2 -20    1.20    6.03
  12  -2 -20   16.41   10.92
  12   2 -19  285.76   37.00
  12  -2 -19  289.46   38.02
  12   2 -18   -8.48    7.40
  12  -2 -18   -6.35   12.57
  12  -2 -17  179.18   28.38
  12   2 -17  201.77   29.81
  12   2 -16    7.20    6.62
  12  -2 -16   24.77   10.45
  12   2 -15   28.37    8.89
  12  -2 -15   24.40   10.14
  12   2 -14    7.73    5.22
  12  -2 -14   38.50   11.99
  12   2 -13   40.87   12.78
  12  -2 -13   32.65    9.67
  12  -2 -13   36.26   10.50
  12   2 -12   32.63   10.09
  12  -2 -12   18.80    8.48
  12  -2 -12   23.33   10.18
  12   2 -11   76.00   15.95
  12  -2 -11   74.93   15.18
  12  -2 -11   81.17   15.69
  12   2 -10   16.56    5.39
  12  -2 -10   20.72    8.85
  12  -2 -10   26.02    9.29
  12   2  -9   31.68    9.46
  12  -2  -9   31.05    8.99
  12  -2  -9   39.33   11.11
  12   2  -8    1.54    3.30
  12   2  -8   -3.03    5.72
  12  -2  -8    6.53    5.84
  12  -2  -8   -2.79    3.48
  12  -2  -7  157.70   23.03
  12   2  -7  143.59   19.88
  12  -2  -7  166.65   19.63
  12   2  -7  152.88   25.60
  12   2  -6   11.92   10.01
  12  -2  -6   10.28    5.92
  12  -2  -6    1.85    5.59
  12   2  -6    8.42    2.55
  12   2  -5  188.28   26.82
  12  -2  -5  191.28   24.47
  12   2  -5  185.87   20.09
  12   2  -4   21.67   11.75
  12   2  -4   10.43    3.93
  12  -2  -4   20.77    9.06
  12  -2  -3  159.33   22.42
  12   2  -3  140.98   23.80
  12  -2  -2   49.60   12.89
  12   2  -2   47.60   14.93
  12  -2  -1  136.17   21.96
  12   2  -1  144.38   23.13
  12  -2   0   -2.77    7.55
  12   2   0    2.47    5.76
  12  -2   1    5.75    4.89
  12   2   1    7.30    4.93
  12  -2   2   15.05   11.13
  12   2   2   15.99   11.76
  12   2   3  374.44   37.12
  12  -2   3  375.36   37.02
  12  -2   4    8.63    9.77
  12   2   4   13.44   10.25
  12   2   5  255.98   32.68
  12  -2   5  248.86   31.39
  12  -2   6   25.80   12.28
  12   2   6   22.05   10.98
  12  -2   7  122.99   22.74
  12   2   7  130.32   24.55
  12  -2   8   33.05   13.25
  12   2   8   43.64   14.72
  12  -2   9   94.09   20.89
  12   2   9   81.00   18.71
  12  -2  10   20.36   13.19
  12   2  10   10.10    6.24
  12  -2  11   24.94   13.01
  12   2  11   15.56    7.16
  12  -2  12   46.48   17.59
  12   2  12   50.81   15.22
  12  -2  13   -1.13   11.05
  12   2  13   22.62   11.60
  12  -2  14   16.05   12.93
  12   2  14    5.16    8.89
  12  -2  15    4.63    6.86
  12   2  15   12.96    8.96
  12  -2  16    0.48    5.27
  12   2  16   10.00   10.49
  12   4 -19   14.95   10.13
  12  -4 -19    5.46    5.76
  12   4 -18    0.19    7.13
  12  -4 -18   -3.36    8.49
  12   4 -17   59.75   16.56
  12  -4 -17   64.26   19.60
  12   4 -16   -1.79    5.22
  12  -4 -16   -7.70   10.08
  12   4 -15  173.79   28.51
  12  -4 -15  132.32   22.95
  12   4 -14   71.59   18.48
  12  -4 -14   45.88   11.91
  12   4 -13   -3.44    8.84
  12  -4 -13    7.74    6.37
  12   4 -12   90.88   19.30
  12  -4 -12   64.65   15.48
  12  -4 -11   34.14   10.97
  12  -4 -11   45.96   11.49
  12   4 -11   51.52   15.92
  12  -4 -10   37.51   11.06
  12  -4 -10   47.02   12.22
  12   4 -10   70.25   16.14
  12  -4  -9   50.31   12.46
  12  -4  -9   59.07   14.24
  12   4  -9   50.98   13.22
  12  -4  -8   35.03   10.83
  12  -4  -8   38.53   11.48
  12   4  -8   43.89   12.31
  12  -4  -7  299.29   30.30
  12   4  -7  267.69   30.77
  12  -4  -7  230.21   24.65
  12  -4  -6    4.91    3.40
  12   4  -6    7.38    3.41
  12  -4  -5  149.01   21.72
  12  -4  -5  109.25   15.43
  12   4  -5  117.38   20.15
  12  -4  -4  113.41   19.68
  12   4  -4   90.20   16.62
  12  -4  -3   12.38    7.52
  12   4  -3    2.95    4.05
  12  -4  -2   89.97   17.47
  12   4  -2   72.30   18.61
  12   4  -2   63.40   13.45
  12   4  -1    0.48    7.64
  12  -4  -1    9.37    7.55
  12   4   0   16.41    9.24
  12  -4   0   24.74   10.35
  12   4   1   35.99   13.30
  12  -4   1   19.23    9.36
  12   4   2   37.40   14.16
  12  -4   2   42.77   12.63
  12   4   3   83.58   20.11
  12  -4   3   70.22   18.11
  12   4   4   10.86    6.10
  12  -4   4   17.14    7.25
  12   4   5   -1.81    7.23
  12  -4   5    4.39    6.72
  12   4   6   -2.04    5.08
  12  -4   6   -6.47    4.64
  12   4   7   46.35   14.27
  12  -4   7   44.11   15.29
  12   4   8    1.41    5.27
  12  -4   8   -0.41    6.60
  12   4   9  157.37   26.38
  12  -4   9  127.93   26.39
  12   4  10    1.41    9.50
  12  -4  10   14.79   10.07
  12   4  11  -10.88    9.12
  12  -4  11   -6.41    6.90
  12   4  12  116.27   23.07
  12  -4  12   81.87   22.65
  12   4  13   12.88    7.41
  12  -4  13   23.33   16.28
  12   4  14   24.39   10.17
  12  -4  14   62.44   21.97
  12  -6 -14   40.78   14.82
  12   6 -14   26.90   13.15
  12  -6 -13   -2.33    6.39
  12   6 -13  -10.17    9.74
  12  -6 -12   63.30   15.72
  12   6 -12   48.93   17.60
  12  -6 -11   -9.17    9.78
  12   6 -11   -1.80    4.94
  12  -6 -10   11.94    6.70
  12   6 -10   16.49    9.72
  12  -6  -9   17.67    8.01
  12   6  -9   27.19   13.02
  12  -6  -8    0.51    4.11
  12   6  -8   -3.74    6.50
  12  -6  -7    0.28    5.70
  12  -6  -7   16.34    7.63
  12   6  -7   17.46    9.80
  12  -6  -6   -1.05    4.88
  12  -6  -6    9.98    6.54
  12   6  -6    1.37    5.41
  12  -6  -5   -2.09    6.70
  12   6  -5   -3.23    4.72
  12  -6  -4    1.26    3.51
  12   6  -4   14.56    9.40
  12  -6  -3   -5.54    8.25
  12   6  -3   90.68   19.93
  12  -6  -2  121.50   23.19
  12   6  -2  106.23   20.09
  12  -6  -1   14.46    8.03
  12  -6   0  135.58   24.06
  12  -6   1   -6.02    6.80
  12  -6   2  133.34   25.49
  12  -6   3    5.28    9.76
  12  -6   4   22.40   10.53
  12  -6   5  117.81   24.94
  12  -6   6   31.38   12.37
  12  -6   7   53.99   19.03
  12  -6   8   65.46   18.60
  12  -6   9   -1.09    6.52
  13   1 -21   30.95   14.32
  13  -1 -21   41.52   14.21
  13   1 -20   76.76   19.90
  13  -1 -20   55.07   16.53
  13   1 -19    2.06    7.51
  13  -1 -19   -7.13    8.91
  13   1 -18   -0.17    6.60
  13  -1 -18    7.94   10.41
  13   1 -17    2.51    5.39
  13  -1 -17  -16.02   13.87
  13   1 -16   98.26   19.18
  13  -1 -16   83.10   20.07
  13   1 -15    7.95    4.79
  13  -1 -15   21.67    8.93
  13   1 -14   10.35    5.08
  13  -1 -14    5.78    6.93
  13   1 -13   43.67   11.39
  13  -1 -13   22.06    6.34
  13  -1 -13   46.17   12.56
  13   1 -12   55.19   13.42
  13  -1 -12   55.45   13.52
  13  -1 -12   65.09   14.78
  13  -1 -11   -3.44    3.41
  13  -1 -11   -3.25    5.33
  13  -1 -10  378.21   35.48
  13   1 -10  307.11   29.61
  13  -1 -10  304.64   29.51
  13   1 -10  352.75   35.72
  13   1  -9   -6.83    8.50
  13  -1  -9   -7.48    5.26
  13   1  -9    5.50    5.49
  13  -1  -9   15.65    8.72
  13   1  -8   41.61   10.28
  13   1  -8   47.05   15.22
  13  -1  -8   74.06   16.62
  13   1  -7   34.38   11.75
  13  -1  -7   33.95   11.96
  13   1  -6    4.61    6.89
  13  -1  -6    8.46    6.23
  13   1  -5  182.09   26.81
  13  -1  -5  193.62   26.02
  13   1  -4   90.16   20.28
  13  -1  -4   71.99   16.48
  13   1  -3  171.01   27.54
  13  -1  -3  186.02   25.68
  13   1  -2  108.37   22.21
  13  -1  -2  112.32   20.77
  13   1  -1   -0.62    4.72
  13  -1  -1    3.29    8.17
  13   1   0   97.04   20.74
  13  -1   0   99.63   21.19
  13   1   1   62.15   16.51
  13  -1   1   62.76   14.65
  13  -1   2    6.52    4.88
  13   1   2    9.11    5.30
  13  -1   3   54.91   15.22
  13   1   3   67.25   18.43
  13  -1   4  113.33   23.38
  13   1   4  119.96   23.06
  13  -1   5   63.65   19.19
  13   1   5   54.97   16.53
  13  -1   6   63.79   17.59
  13   1   6   67.57   18.66
  13  -1   7   30.79   10.23
  13   1   7   24.13   10.63
  13  -1   8   78.36   18.34
  13   1   8   86.34   20.92
  13  -1   9    3.41    7.75
  13   1   9   -3.99    5.59
  13  -1  10   43.13   15.78
  13   1  10   19.82   10.32
  13  -1  11   22.75   11.38
  13   1  11   13.82    8.70
  13  -1  12  106.08   23.91
  13   1  12  102.97   23.44
  13  -1  13    4.00    5.47
  13   1  13   -0.06    8.68
  13   1  14  252.41   36.93
  13  -1  14  219.95   35.46
  13  -1  15   11.45    5.91
  13   1  15   26.77   13.55
  13   3 -19    9.82   10.32
  13  -3 -19  -20.46   11.70
  13   3 -18   16.71   10.39
  13  -3 -18   19.06    9.66
  13   3 -17    8.34    8.28
  13  -3 -17   -8.87    9.56
  13   3 -16    7.00    5.74
  13  -3 -16   23.46    9.48
  13   3 -15  164.03   27.39
  13  -3 -15  178.89   28.28
  13   3 -14   40.51   13.49
  13  -3 -14   54.13   13.49
  13   3 -13   22.48    8.37
  13  -3 -13   16.79    5.62
  13  -3 -13   22.02    6.66
  13   3 -12   54.23   14.09
  13  -3 -12   62.39   15.23
  13  -3 -12   66.98   14.33
  13   3 -11   -2.65    6.59
  13  -3 -11  -15.63   10.22
  13  -3 -11    4.51    4.92
  13   3 -10   12.60    8.61
  13  -3 -10   15.17    9.63
  13  -3 -10    4.67    6.78
  13  -3  -9   -7.17    7.89
  13  -3  -9    2.87    4.38
  13   3  -9    1.16    4.26
  13  -3  -8   -0.33    6.25
  13   3  -8    2.64    4.98
  13  -3  -7  177.06   25.54
  13   3  -7  167.47   21.66
  13  -3  -6   57.34   15.33
  13  -3  -5  266.47   31.24
  13   3  -5  280.11   33.33
  13  -3  -4    9.62    6.61
  13   3  -4    1.38    8.01
  13  -3  -3   40.79   13.23
  13   3  -3   59.88   16.03
  13  -3  -2   15.84   11.31
  13   3  -2    7.57    7.26
  13   3  -1  197.27   29.47
  13  -3  -1  223.46   29.61
  13  -3   0    5.05    5.77
  13   3   0    4.98   10.98
  13  -3   1  118.31   21.69
  13   3   1   91.39   20.61
  13  -3   2   72.41   19.30
  13   3   2   70.59   18.12
  13  -3   3  113.56   22.87
  13   3   3  118.95   23.54
  13  -3   4    2.40    6.69
  13   3   4   13.92   12.79
  13  -3   5  135.46   25.60
  13   3   5  189.54   28.99
  13  -3   6   16.67    6.13
  13   3   6   16.58   11.15
  13  -3   7   72.51   19.89
  13   3   7   59.94   16.90
  13  -3   8   -6.96    7.53
  13   3   8   18.31   11.54
  13   3   9  232.39   34.00
  13  -3   9  216.52   33.31
  13  -3  10   20.37   13.36
  13   3  10   31.20   12.84
  13  -3  11   10.13    9.29
  13   3  11   16.60   13.92
  13  -3  12   15.17    5.87
  13   3  12   32.47   13.28
  13  -3  13   23.69   16.83
  13   3  13   -8.99   10.98
  13  -5 -15   29.80   13.24
  13   5 -15   41.45   14.75
  13  -5 -14   26.04   11.54
  13   5 -14   68.66   20.51
  13  -5 -13  -13.90   10.35
  13   5 -13   -0.95    7.54
  13  -5 -12   22.95   12.20
  13   5 -12   57.82   18.43
  13  -5 -11   57.79   13.64
  13   5 -11   56.63   16.13
  13  -5 -10  116.82   20.58
  13   5 -10  143.08   24.86
  13   5  -9    1.22    5.70
  13   5  -8   73.53   16.65
  13  -5  -8   -0.58    3.80
  13  -5  -7   -1.99    5.69
  13   5  -7   22.33    6.83
  13  -5  -6    0.83    4.23
  13   5  -6   17.37    5.19
  13  -5  -5   -3.82    7.69
  13  -5  -4    1.41    4.96
  13  -5  -3   97.69   20.75
  13  -5  -2  130.12   23.21
  13  -5  -1   37.63   15.00
  13  -5   0  179.35   29.75
  13  -5   1   82.88   19.15
  13  -5   2  133.89   23.80
  13   5   3   15.73   10.23
  13  -5   3   12.13    7.20
  13   5   4   43.81   14.32
  13  -5   4   39.28   13.54
  13   5   5   17.72    9.98
  13  -5   5    4.20   11.50
  13   5   6   -4.18    7.35
  13  -5   6    2.63    8.08
  13   5   7    3.37    7.16
  13  -5   7    6.21    9.81
  13   5   8    4.18    7.80
  13  -5   8   -4.14    8.43
  13   5   9   44.64   16.22
  13  -5   9   19.73   10.58
  14   0 -19  -10.48   10.63
  14   0 -18   56.10   17.37
  14   0 -17  -17.20    9.47
  14   0 -16    1.22    6.35
  14   0 -15    1.80    5.19
  14   0 -14   44.76   13.66
  14   0 -13   16.25    9.04
  14   0 -12   27.24   10.79
  14   0 -12   13.37   10.27
  14   0 -11   -0.28    5.47
  14   0 -10  157.06   25.87
  14   0  -9    5.29    6.99
  14   0  -8  114.47   20.58
  14   0  -7   -0.91    4.76
  14   0  -6  264.36   32.86
  14   0  -5   -6.66    5.14
  14   0  -4  105.13   21.14
  14   0  -3    1.37    5.97
  14   0  -2    4.10    5.28
  14   0  -1    7.08   12.26
  14   0   0  234.51   33.42
  14   0   1    7.13   14.28
  14   0   2  246.23   33.41
  14   0   3   -0.55    8.29
  14   0   4  369.34   41.02
  14   0   5    4.94    8.92
  14   0   6  153.30   28.00
  14   0   7    1.60    8.15
  14   0   8    7.39    4.95
  14   0   9  -11.76   12.42
  14   0  10    6.27    9.94
  14   0  11   -1.82    6.72
  14   0  12  -10.01    9.15
  14   2 -18    1.34    7.55
  14  -2 -18   44.82   15.47
  14   2 -17    6.34    9.18
  14  -2 -17    0.12    7.95
  14   2 -16  -18.93   11.37
  14  -2 -16    0.17    5.77
  14   2 -15  187.67   27.15
  14  -2 -15  123.77   22.42
  14   2 -14  -14.40   10.80
  14  -2 -14   -1.57    5.02
  14  -2 -14  -12.34    7.57
  14   2 -13  117.71   21.09
  14  -2 -13  109.05   21.32
  14  -2 -13  168.85   24.73
  14   2 -12   -1.25    5.83
  14  -2 -12   11.50    7.51
  14   2 -11   58.00   13.65
  14  -2 -11   66.17   16.82
  14  -2 -10  103.15   18.66
  14  -2  -9    9.84    6.36
  14   2  -8   33.06   12.92
  14  -2  -8   35.56   12.55
  14   2  -7   59.91   15.98
  14  -2  -7   39.60   12.08
  14   2  -6   16.46   13.90
  14  -2  -6   14.56   11.85
  14   2  -5  250.18   33.63
  14  -2  -5  297.33   34.19
  14   2  -4   37.14   14.35
  14  -2  -4   41.78   12.03
  14   2  -3   69.63   19.00
  14  -2  -3   68.68   17.96
  14   2  -2  105.90   21.60
  14  -2  -2   73.28   19.41
  14   2  -1    0.91    7.24
  14  -2  -1    1.58    6.91
  14  -2   0   61.05   15.80
  14   2   0   80.13   20.91
  14  -2   1   20.79    8.48
  14   2   1   15.95    7.64
  14  -2   2   -3.97    5.15
  14   2   2    3.07    4.88
  14  -2   3   -0.61    4.65
  14   2   3   -5.60    6.75
  14  -2   4   15.99   10.55
  14   2   4   22.29   11.63
  14  -2   5    4.54    5.19
  14   2   5   -3.10    7.88
  14  -2   6   93.71   21.52
  14   2   6  121.12   23.69
  14  -2   7    6.33    5.09
  14   2   7    1.94    8.47
  14  -2   8  -10.26   10.32
  14   2   8   -9.06    6.82
  14   2   9  237.01   35.06
  14  -2   9  241.57   35.95
  14  -2  10   -4.84   12.36
  14   2  10   11.48   10.02
  14  -2  11  121.71   25.35
  14   2  11  120.15   25.72
  14   4 -14   13.96   10.63
  14   4 -13   18.38    9.18
  14   4 -12   43.87   14.23
  14  -4 -10    3.57    5.65
  14  -4  -9    4.88    3.64
  14  -4  -8  -12.88   10.94
  14  -4  -7  -11.25    9.03
  14  -4  -6   58.00   15.99
  14  -4  -5   63.73   16.42
  14  -4  -4  106.66   21.71
  14  -4  -3    8.56    5.50
  14  -4  -2    4.13    7.12
  14   4  -2   13.81   10.87
  14  -4  -1   89.00   21.06
  14   4  -1   81.48   20.02
  14  -4   0    0.39    5.89
  14   4   0   12.03   12.92
  14  -4   1   48.57   14.61
  14   4   1   43.23   16.26
  14  -4   2  141.06   26.33
  14   4   2  132.77   25.43
  14  -4   3   36.86   14.77
  14   4   3   43.91   19.56
  14  -4   4   89.96   21.61
  14   4   4  102.18   23.84
  14  -4   5   25.74   14.46
  14   4   5   18.26   11.94
  14  -4   6   49.71   17.30
  14   4   6   40.06   14.60
  14  -4   7   17.88    7.84
  14   4   7   -1.17    7.85
  14  -4   8    5.90    6.53
  14   4   8  -11.82   11.17
  15  -1 -13   73.00   19.10
  15  -1 -12   44.26   15.26
  15  -1 -11   27.38   13.50
  15   1 -10   49.04   14.58
  15  -1 -10   67.83   18.71
  15   1  -9   -2.50    6.66
  15  -1  -9   -7.71    6.30
  15   1  -8   62.09   17.54
  15  -1  -8   46.71   15.03
  15   1  -7   13.95   10.93
  15  -1  -7   12.21   11.07
  15   1  -6   81.14   20.28
  15  -1  -6   54.15   18.03
  15   1  -5   17.65   13.21
  15  -1  -5    2.35    4.47
  15   1  -4  172.51   27.99
  15  -1  -4  160.94   25.86
  15   1  -3    7.57    9.79
  15  -1  -3    2.69    7.68
  15   1  -2   60.90   18.59
  15  -1  -2   52.57   17.22
  15   1  -1   40.53   16.80
  15  -1  -1   52.92   17.01
  15   1   0   94.05   21.66
  15  -1   0   90.13   20.81
  15   1   1   27.65   12.13
  15  -1   1   50.26   16.82
  15   1   2   46.20   16.86
  15  -1   2   22.26   10.44
  15   1   3    9.90   12.53
  15  -1   3   27.05   16.04
  15   1   4   63.90   19.66
  15  -1   4   87.88   22.56
  15   1   5    5.82    7.58
  15  -1   5  -13.16   13.06
  15  -1   6  105.38   23.37
  15   1   6  110.62   25.29
  15  -1   7   -4.22    8.69
  15   1   7    5.45    9.84
  15  -1   8    4.67    9.62
  15   1   8    6.03    8.03
  15  -1   9  103.98   26.49
  15   1   9   99.14   24.73
  15  -3 -11   45.49   12.35
  15  -3 -10   15.23    9.63
  15  -3  -9   45.81   16.44
  15  -3  -8   28.42   13.64
  15  -3  -7   17.68    6.60
  15  -3  -6  198.36   29.92
  15   3  -5  158.75   28.31
  15  -3  -5  140.17   24.42
  15   3  -4    7.46    5.58
  15  -3  -4   -4.82    8.43
  15   3  -3   14.20    9.34
  15  -3  -3   13.41   11.05
  15   3  -2   -4.83    9.86
  15  -3  -2   21.01   12.30
  15  -3  -1   40.40   14.62
  15   3  -1   20.18   10.66
  15  -3   0   -6.12    6.29
  15   3   0    2.43   13.25
  15  -3   1  137.75   28.29
  15   3   1  178.73   29.79
  15  -3   2   43.20   17.90
  15   3   2   25.93   12.65
  15  -3   3   15.02    9.24
  15   3   3   11.99    7.18
  15  -3   4    3.46    6.36
  15   3   4   -7.15    9.29
  15  -3   5   -0.40    6.66
  15   3   5   -1.61    7.44
  15  -3   6   12.20    7.21
  15   3   6   -3.34   10.49
  15  -3   7   -4.42   12.18
  15   3   7    2.39    5.44
  16   0 -11    4.97    6.16
  16   0 -10   24.02   14.93
  16   0  -9    6.67    9.30
  16   0  -8  109.19   25.15
  16   0  -7   17.41   13.05
  16   0  -6   64.34   16.72
  16   0  -5   18.34   15.46
  16   0  -4  138.30   27.84
  16   0  -3    9.76   10.62
  16   0  -2   21.06   12.63
  16   0  -1   -0.56    8.58
  16   0   0    5.81    6.30
  16   0   1   -0.19    7.23
  16   0   2   18.51   12.74
  16   0   3   -1.19    8.64
  16   0   4   11.54    5.95
  16   0   5    2.06    8.95
  16  -2 -10   -8.39    9.04
  16  -2  -9  124.62   25.22
  16   2  -8   26.22   13.34
  16  -2  -8   21.21   12.64
  16   2  -7   69.01   19.23
  16  -2  -7   67.59   19.07
  16   2  -6    7.41    8.80
  16  -2  -6    2.69    6.05
  16   2  -5    5.78    7.37
  16  -2  -5   -1.69    6.44
  16   2  -4   34.20   14.17
  16  -2  -4   26.83   13.45
  16   2  -3    6.43    7.48
  16  -2  -3   -1.08    7.68
  16   2  -2   46.13   17.38
  16  -2  -2   33.58   17.04
  16   2  -1  117.41   26.01
  16  -2  -1  117.26   25.77
  16   2   0   35.11   23.45
  16  -2   0   16.84   17.00
  16   2   1  334.47   42.55
  16  -2   1  284.99   38.91
  16   2   2    9.53   12.05
  16  -2   2    5.57    9.03
  16   2   3  117.30   25.03
  16  -2   3   99.76   24.93
   0   0   0    0.00    0.00


TITL 3c in C2/c
REM C2/c (#15 in standard setting)
CELL 0.71073  13.489169   8.540803  23.218920  90.0000  97.4215  90.0000
ZERR    7.00   0.001225   0.000745   0.002414   0.0000   0.0094   0.0000
LATT  7
SYMM -x, y,-z+1/2
SFAC C H S As
UNIT 119.00 63.00 14.00 7.00
SIZE 0.10 0.39 0.51
TREF
HKLF 4
END
_computing_structure_solution     'SHELXT 2018/2 (Sheldrick, 2018)'
;
_shelx_hkl_checksum              69480
_olex2_submission_special_instructions 'No special instructions were received'
_oxdiff_exptl_absorpt_empirical_details 
;
Empirical correction (ABSPACK) includes:
- Absorption correction using spherical harmonics
- Frame scaling
;
_oxdiff_exptl_absorpt_empirical_full_max 1.162
_oxdiff_exptl_absorpt_empirical_full_min 0.854
####################################################################### 
# 
# This file contains crystal structure data downloaded from the 
# Cambridge Structural Database (CSD) hosted by the Cambridge 
# Crystallographic Data Centre (CCDC).
# 
# Full information about CCDC data access policies and citation 
# guidelines are available at http://www.ccdc.cam.ac.uk/access/V1 
# 
# Audit and citation data items may have been added by the CCDC. 
# Please retain this information to preserve the provenance of 
# this file and to allow appropriate attribution of the data. 
# 
#######################################################################

data_3d-plate
_database_code_depnum_ccdc_archive 'CCDC 2385303'
loop_
_audit_author_name
_audit_author_address
'Hiroaki Imoto'
;Kyoto Institute of Technology
Japan
;
_audit_update_record             
;
2024-09-20 deposited with the CCDC.	2024-11-18 downloaded from the CCDC.
;
_audit_creation_date             2023-01-09
_audit_creation_method           
;
Olex2 1.5-ac5-024
(compiled 2022.04.12 svn.rca3783a0 for Rigaku Oxford Diffraction, GUI svn.r6498)
;
_shelx_SHELXL_version_number     2018/3
_chemical_name_common            ?
_chemical_name_systematic        ?
_chemical_formula_moiety         '1(C17 H9 As S2)'
_chemical_formula_sum            'C17 H9 As S2'
_chemical_formula_weight         352.28
_chemical_melting_point          ?
_chemical_oxdiff_formula         C17H9S2As
loop_
_atom_type_symbol
_atom_type_description
_atom_type_scat_dispersion_real
_atom_type_scat_dispersion_imag
_atom_type_scat_source
C C 0.0033 0.0016 'International Tables Vol C Tables 4.2.6.8 and 6.1.1.4'
H H 0.0000 0.0000 'International Tables Vol C Tables 4.2.6.8 and 6.1.1.4'
As As 0.0499 2.0058 'International Tables Vol C Tables 4.2.6.8 and 6.1.1.4'
S S 0.1246 0.1234 'International Tables Vol C Tables 4.2.6.8 and 6.1.1.4'

_shelx_space_group_comment       
;
The symmetry employed for this shelxl refinement is uniquely defined
by the following loop, which should always be used as a source of
symmetry information in preference to the above space-group names.
They are only intended as comments.
;
_space_group_crystal_system      monoclinic
_space_group_IT_number           14
_space_group_name_H-M_alt        'P 1 21/c 1'
_space_group_name_Hall           '-P 2ybc'
loop_
_space_group_symop_operation_xyz
'x, y, z'
'-x, y+1/2, -z+1/2'
'-x, -y, -z'
'x, -y-1/2, z-1/2'

_cell_length_a                   13.1348(11)
_cell_length_b                   8.5422(5)
_cell_length_c                   12.1986(10)
_cell_angle_alpha                90
_cell_angle_beta                 93.983(8)
_cell_angle_gamma                90
_cell_volume                     1365.38(18)
_cell_formula_units_Z            4
_cell_measurement_reflns_used    1242
_cell_measurement_temperature    100
_cell_measurement_theta_max      24.8440
_cell_measurement_theta_min      2.8370
_shelx_estimated_absorpt_T_max   0.814
_shelx_estimated_absorpt_T_min   0.446
_exptl_absorpt_coefficient_mu    2.779
_exptl_absorpt_correction_T_max  0.974
_exptl_absorpt_correction_T_min  0.904
_exptl_absorpt_correction_type   analytical
_exptl_absorpt_process_details   
;
CrysAlisPro 1.171.42.74a (Rigaku Oxford Diffraction, 2022)
Analytical numeric absorption correction using a multifaceted crystal
model based on expressions derived by R.C. Clark & J.S. Reid.
(Clark, R. C. & Reid, J. S. (1995). Acta Cryst. A51, 887-897)
Empirical absorption correction using spherical harmonics,
implemented in SCALE3 ABSPACK scaling algorithm.
;
_exptl_absorpt_special_details   ?
_exptl_crystal_colour            red
_exptl_crystal_colour_primary    red
_exptl_crystal_density_diffrn    1.714
_exptl_crystal_density_meas      ?
_exptl_crystal_density_method    ?
_exptl_crystal_description       plate
_exptl_crystal_F_000             704
loop_
_exptl_crystal_face_index_h
_exptl_crystal_face_index_k
_exptl_crystal_face_index_l
_exptl_crystal_face_perp_dist
0 -1 -1 0.1034
0 1 1 0.0860
1 -1 2 0.0743
-1 1 -2 0.2419
1 0 0 0.0498
-1 0 0 0.0268

_exptl_crystal_size_max          0.347
_exptl_crystal_size_mid          0.19
_exptl_crystal_size_min          0.077
loop_
_exptl_oxdiff_crystal_face_indexfrac_h
_exptl_oxdiff_crystal_face_indexfrac_k
_exptl_oxdiff_crystal_face_indexfrac_l
_exptl_oxdiff_crystal_face_x
_exptl_oxdiff_crystal_face_y
_exptl_oxdiff_crystal_face_z
-0.0013 -1.0005 -1.0006 -0.0746 -0.0486 0.0486
-0.0017 0.9977 1.0013 0.0744 0.0487 -0.0484
0.5006 -1.0045 2.0021 0.0592 0.0385 0.1296
-0.5025 1.0011 -2.0013 -0.0593 -0.0385 -0.1293
0.5003 -0.0003 -0.0001 0.0178 -0.0198 0.0052
-0.5003 0.0003 0.0001 -0.0178 0.0198 -0.0052

_exptl_transmission_factor_max   ?
_exptl_transmission_factor_min   ?
_diffrn_reflns_av_R_equivalents  0.0540
_diffrn_reflns_av_unetI/netI     0.0939
_diffrn_reflns_Laue_measured_fraction_full 1.000
_diffrn_reflns_Laue_measured_fraction_max 1.000
_diffrn_reflns_limit_h_max       16
_diffrn_reflns_limit_h_min       -12
_diffrn_reflns_limit_k_max       9
_diffrn_reflns_limit_k_min       -10
_diffrn_reflns_limit_l_max       9
_diffrn_reflns_limit_l_min       -15
_diffrn_reflns_number            5484
_diffrn_reflns_point_group_measured_fraction_full 1.000
_diffrn_reflns_point_group_measured_fraction_max 1.000
_diffrn_reflns_theta_full        25.242
_diffrn_reflns_theta_max         26.369
_diffrn_reflns_theta_min         2.847
_diffrn_ambient_temperature      100
_diffrn_detector                 'CCD plate'
_diffrn_detector_area_resol_mean ?
_diffrn_measured_fraction_theta_full 1.000
_diffrn_measured_fraction_theta_max 1.000
_diffrn_measurement_details      
;
List of Runs (angles in degrees, time in seconds):

  # Type    Start    End  Width  t~exp~   \w     \q     \k     \f   Frames
#--------------------------------------------------------------------------
  1  \w    -74.00 110.05   0.15    5.00    --   30.00  54.00  90.00 1227
  2  \w     71.00 118.10   0.15    5.00    --   30.00  54.00   0.00  314
;
_diffrn_measurement_device       'two-circle diffractometer'
_diffrn_measurement_device_type  'XtaLAB Mini (JP)'
_diffrn_measurement_method       '\w scans'
_diffrn_orient_matrix_type       
'CrysAlisPro convention (1999,Acta A55,543-557)'
_diffrn_orient_matrix_UB_11      0.0355425000
_diffrn_orient_matrix_UB_12      0.0358650000
_diffrn_orient_matrix_UB_13      0.0386655000
_diffrn_orient_matrix_UB_21      -0.0395285000
_diffrn_orient_matrix_UB_22      0.0129808000
_diffrn_orient_matrix_UB_23      0.0356360000
_diffrn_orient_matrix_UB_31      0.0103177000
_diffrn_orient_matrix_UB_32      -0.0737445000
_diffrn_orient_matrix_UB_33      0.0251387000
_diffrn_radiation_monochromator  graphite
_diffrn_radiation_probe          x-ray
_diffrn_radiation_type           'Mo K\a'
_diffrn_radiation_wavelength     0.71073
_diffrn_source                   'fine-focus sealed X-ray tube'
_diffrn_source_type              'Rigaku (Mo) X-ray Source'
_reflns_Friedel_coverage         0.000
_reflns_Friedel_fraction_full    .
_reflns_Friedel_fraction_max     .
_reflns_number_gt                1619
_reflns_number_total             2805
_reflns_special_details          
;
 Reflections were merged by SHELXL according to the crystal
 class for the calculation of statistics and refinement.
 
 _reflns_Friedel_fraction is defined as the number of unique
 Friedel pairs measured divided by the number that would be
 possible theoretically, ignoring centric projections and
 systematic absences.
;
_reflns_threshold_expression     'I > 2\s(I)'
_computing_cell_refinement       'CrysAlisPro 1.171.42.74a (Rigaku OD, 2022)'
_computing_data_collection       'CrysAlisPro 1.171.42.74a (Rigaku OD, 2022)'
_computing_data_reduction        'CrysAlisPro 1.171.42.74a (Rigaku OD, 2022)'
_computing_molecular_graphics    'Olex2 1.5-ac5-024 (Dolomanov et al., 2009)'
_computing_publication_material  'Olex2 1.5-ac5-024 (Dolomanov et al., 2009)'
_computing_structure_refinement  'SHELXL 2018/3 (Sheldrick, 2015)'
_computing_structure_solution    'SHELXT 2018/2 (Sheldrick, 2018)'
_refine_diff_density_max         0.462
_refine_diff_density_min         -0.525
_refine_diff_density_rms         0.078
_refine_ls_extinction_coef       .
_refine_ls_extinction_method     none
_refine_ls_goodness_of_fit_ref   1.112
_refine_ls_hydrogen_treatment    constr
_refine_ls_matrix_type           full
_refine_ls_number_parameters     350
_refine_ls_number_reflns         2805
_refine_ls_number_restraints     160
_refine_ls_R_factor_all          0.1277
_refine_ls_R_factor_gt           0.0622
_refine_ls_restrained_S_all      1.088
_refine_ls_shift/su_max          0.000
_refine_ls_shift/su_mean         0.000
_refine_ls_structure_factor_coef Fsqd
_refine_ls_weighting_details     
'w=1/[\s^2^(Fo^2^)+(0.0529P)^2^+0.0847P] where P=(Fo^2^+2Fc^2^)/3'
_refine_ls_weighting_scheme      calc
_refine_ls_wR_factor_gt          0.1284
_refine_ls_wR_factor_ref         0.1643
_refine_special_details          ?
_olex2_refinement_description    
;
1. Fixed Uiso
 At 1.2 times of:
  All C(H) groups
2. Restrained distances
 As1A-C5A \\sim As1B-C5B
 with sigma of 0.02
 C17A-C4A \\sim C17B-C4B
 with sigma of 0.04
 S1A-C2A \\sim S1B-C2B
 with sigma of 0.02
 S2A-C4A \\sim S2B-C4B
 with sigma of 0.02
 C5A-C4A \\sim C5B-C4B
 with sigma of 0.02
 C1A-C2A \\sim C1B-C2B
 with sigma of 0.02
 C12A-C4A \\sim C12B-C4B
 with sigma of 0.04
 C6A-C2A \\sim C6B-C2B
 with sigma of 0.04
 As1A-C4A \\sim As1B-C4B
 with sigma of 0.04
 As1A-C2A \\sim As1B-C2B
 with sigma of 0.04
 C12A-C14A \\sim C12B-C14B
 with sigma of 0.04
 C2A-C11A \\sim C2B-C11B
 with sigma of 0.04
 As1A-C1A \\sim As1B-C1B
 with sigma of 0.02
 C9A-C7A \\sim C9B-C7B
 with sigma of 0.04
 C16A-C13A \\sim C16B-C13B
 with sigma of 0.04
 S2A-C13A \\sim S2B-C13B
 with sigma of 0.04
 S1A-C11A \\sim S1B-C11B
 with sigma of 0.02
 C6A-C8A \\sim C6B-C8B
 with sigma of 0.04
 S2A-C12A \\sim S2B-C12B
 with sigma of 0.04
 C5A-C17A \\sim C5B-C17B
 with sigma of 0.02
 C5A-C12A \\sim C5B-C12B
 with sigma of 0.04
 C17A-C13A \\sim C17B-C13B
 with sigma of 0.04
 C1A-C6A \\sim C1B-C6B
 with sigma of 0.02
 C12A-C15A \\sim C12B-C15B
 with sigma of 0.04
 C17A-C12A \\sim C17B-C12B
 with sigma of 0.02
 C17A-C16A \\sim C17B-C16B
 with sigma of 0.02
 C11A-C9A \\sim C11B-C9B
 with sigma of 0.04
 C12A-C13A \\sim C12B-C13B
 with sigma of 0.02
 C6A-C11A \\sim C6B-C11B
 with sigma of 0.02
 S2A-C16A \\sim S2B-C16B
 with sigma of 0.04
 C6A-C7A \\sim C6B-C7B
 with sigma of 0.02
 C5A-C1A \\sim C5B-C1B
 with sigma of 0.04
 C15A-C16A \\sim C15B-C16B
 with sigma of 0.02
 C5A-C16A \\sim C5B-C16B
 with sigma of 0.04
 C15A-C13A \\sim C15B-C13B
 with sigma of 0.02
 C1A-C11A \\sim C1B-C11B
 with sigma of 0.04
 C13A-C14A \\sim C13B-C14B
 with sigma of 0.02
 C10A-C11A \\sim C10B-C11B
 with sigma of 0.02
 C1A-C7A \\sim C1B-C7B
 with sigma of 0.04
 C10A-C9A \\sim C10B-C9B
 with sigma of 0.02
 C17A-C15A \\sim C17B-C15B
 with sigma of 0.04
 C9A-C8A \\sim C9B-C8B
 with sigma of 0.02
 C8A-C7A \\sim C8B-C7B
 with sigma of 0.02
 As1A-C17A \\sim As1B-C17B
 with sigma of 0.04
 C12A-C16A \\sim C12B-C16B
 with sigma of 0.04
 As1A-C6A \\sim As1B-C6B
 with sigma of 0.04
 C6A-C10A \\sim C6B-C10B
 with sigma of 0.04
 C15A-C14A \\sim C15B-C14B
 with sigma of 0.04
 C16A-C14A \\sim C16B-C14B
 with sigma of 0.04
 S1A-C1A \\sim S1B-C1B
 with sigma of 0.04
 C10A-C8A \\sim C10B-C8B
 with sigma of 0.04
 S1A-C6A \\sim S1B-C6B
 with sigma of 0.04
 C11A-C7A \\sim C11B-C7B
 with sigma of 0.04
 S1A-C10A \\sim S1B-C10B
 with sigma of 0.04
 S2A-C5A \\sim S2B-C5B
 with sigma of 0.04
 S2A-C17A \\sim S2B-C17B
 with sigma of 0.04
3. Rigid body (RIGU) restrains
 As1B, C5B, C4B, C3B, C2B, C1B
 with sigma for 1-2 distances of 0.002 and sigma for 1-3 distances of 0.002
 C17A, C12A, C13A, C14A, C15A, C16A
 with sigma for 1-2 distances of 0.002 and sigma for 1-3 distances of 0.002
 C7B, C6B, C11B, C10B, C8B, C9B
 with sigma for 1-2 distances of 0.002 and sigma for 1-3 distances of 0.002
4. Others
 Sof(As1B)=Sof(S1B)=Sof(S2B)=Sof(C5B)=Sof(C1B)=Sof(C17B)=Sof(C16B)=Sof(H16B)=
 Sof(C15B)=Sof(H15B)=Sof(C14B)=Sof(H14B)=Sof(C13B)=Sof(H13B)=Sof(C12B)=Sof(C6B)=
 Sof(C2B)=Sof(C10B)=Sof(H10B)=Sof(C11B)=Sof(C9B)=Sof(H9B)=Sof(C8B)=Sof(H8B)=
 Sof(C4B)=Sof(C7B)=Sof(H7B)=Sof(C3B)=Sof(H3B)=1-FVAR(1)
 Sof(As1A)=Sof(S1A)=Sof(S2A)=Sof(C5A)=Sof(C1A)=Sof(C12A)=Sof(C13A)=Sof(H00F)=
 Sof(C14A)=Sof(H00K)=Sof(C15A)=Sof(H00C)=Sof(C16A)=Sof(H00E)=Sof(C17A)=Sof(C6A)=
 Sof(C2A)=Sof(C10A)=Sof(H00H)=Sof(C11A)=Sof(C9A)=Sof(H00J)=Sof(C8A)=Sof(H00L)=
 Sof(C4A)=Sof(C7A)=Sof(H5)=Sof(C3A)=Sof(H15)=FVAR(1)
5.a Aromatic/amide H refined with riding coordinates:
 C13A(H00F), C14A(H00K), C15A(H00C), C16A(H00E), C10A(H00H), C9A(H00J),
 C8A(H00L), C7A(H5), C16B(H16B), C15B(H15B), C14B(H14B), C13B(H13B), C10B(H10B),
  C9B(H9B), C8B(H8B), C7B(H7B), C3A(H15), C3B(H3B)
5.b Fitted hexagon refined as free rotating group:
 C12A(C13A,C14A,C15A,C16A,C17A)
;
_atom_sites_solution_hydrogens   geom
_atom_sites_solution_primary     dual
_atom_sites_solution_secondary   ?
loop_
_atom_site_label
_atom_site_type_symbol
_atom_site_fract_x
_atom_site_fract_y
_atom_site_fract_z
_atom_site_U_iso_or_equiv
_atom_site_adp_type
_atom_site_occupancy
_atom_site_site_symmetry_order
_atom_site_calc_flag
_atom_site_refinement_flags_posn
_atom_site_refinement_flags_adp
_atom_site_refinement_flags_occupancy
_atom_site_disorder_assembly
_atom_site_disorder_group
As1A As 0.47630(12) 0.54011(13) 0.30929(13) 0.0511(5) Uani 0.5269(18) 1 d D . P
A 1
S1A S 0.2148(4) 0.8027(7) 0.4332(6) 0.0598(13) Uani 0.5269(18) 1 d D . P A 1
S2A S 0.6170(2) 0.8237(3) 0.5864(2) 0.0579(9) Uani 0.5269(18) 1 d D . P A 1
C5A C 0.5559(9) 0.642(3) 0.423(2) 0.039(4) Uani 0.5269(18) 1 d D . P A 1
C1A C 0.3523(9) 0.628(2) 0.341(2) 0.049(5) Uani 0.5269(18) 1 d D . P A 1
C12A C 0.7063(8) 0.7149(13) 0.5248(9) 0.066(5) Uani 0.5269(18) 1 d DG . P A 1
C13A C 0.8104(9) 0.7113(18) 0.5547(10) 0.110(6) Uani 0.5269(18) 1 d DG . P A 1
H00F H 0.837451 0.771893 0.615184 0.132 Uiso 0.5269(18) 1 calc R U P A 1
C14A C 0.8748(6) 0.619(2) 0.4962(12) 0.125(9) Uani 0.5269(18) 1 d DG . P A 1
H00K H 0.945878 0.616336 0.516681 0.150 Uiso 0.5269(18) 1 calc R U P A 1
C15A C 0.8352(8) 0.5301(17) 0.4077(11) 0.129(8) Uani 0.5269(18) 1 d DG . P A 1
H00C H 0.879186 0.466965 0.367734 0.155 Uiso 0.5269(18) 1 calc R U P A 1
C16A C 0.7311(8) 0.5338(14) 0.3778(9) 0.081(5) Uani 0.5269(18) 1 d DG . P A 1
H00E H 0.704067 0.473149 0.317290 0.097 Uiso 0.5269(18) 1 calc R U P A 1
C17A C 0.6667(6) 0.6262(13) 0.4363(10) 0.063(4) Uani 0.5269(18) 1 d DG . P A 1
C6A C 0.2562(9) 0.5945(16) 0.2818(11) 0.050(3) Uani 0.5269(18) 1 d D . P A 1
C2A C 0.3416(8) 0.7435(10) 0.4259(9) 0.051(3) Uani 0.5269(18) 1 d D . P A 1
C10A C 0.0746(11) 0.661(2) 0.2787(11) 0.074(5) Uani 0.5269(18) 1 d D . P A 1
H00H H 0.019961 0.718399 0.306543 0.089 Uiso 0.5269(18) 1 calc R U P A 1
C11A C 0.1754(9) 0.6794(14) 0.3225(9) 0.060(3) Uani 0.5269(18) 1 d D . P A 1
C9A C 0.0579(11) 0.5531(18) 0.1910(11) 0.087(5) Uani 0.5269(18) 1 d D . P A 1
H00J H -0.009146 0.540129 0.157647 0.104 Uiso 0.5269(18) 1 calc R U P A 1
C8A C 0.1354(10) 0.4679(15) 0.1536(10) 0.074(4) Uani 0.5269(18) 1 d D . P A 1
H00L H 0.122186 0.391348 0.097959 0.089 Uiso 0.5269(18) 1 calc R U P A 1
C4A C 0.5228(10) 0.7534(12) 0.4925(10) 0.048(3) Uani 0.5269(18) 1 d D . P A 1
C7A C 0.2316(11) 0.4928(18) 0.1963(12) 0.070(5) Uani 0.5269(18) 1 d D . P A 1
H5 H 0.285445 0.437109 0.165724 0.083 Uiso 0.5269(18) 1 calc R U P A 1
As1B As 0.46078(14) 0.75926(16) 0.46670(12) 0.0428(5) Uani 0.4731(18) 1 d D . P
A 2
S1B S 0.2921(4) 0.4985(6) 0.1939(3) 0.0670(12) Uani 0.4731(18) 1 d D . P A 2
S2B S 0.7008(3) 0.4756(4) 0.3189(3) 0.0562(10) Uani 0.4731(18) 1 d D . P A 2
C5B C 0.5794(10) 0.666(3) 0.415(2) 0.033(5) Uani 0.4731(18) 1 d D . P A 2
C1B C 0.3707(10) 0.669(2) 0.358(2) 0.040(4) Uani 0.4731(18) 1 d D . P A 2
C17B C 0.6785(9) 0.6758(17) 0.4760(12) 0.046(4) Uani 0.4731(18) 1 d D . P A 2
C16B C 0.7068(11) 0.7704(15) 0.5665(11) 0.046(3) Uani 0.4731(18) 1 d D . P A 2
H16B H 0.658492 0.834157 0.600082 0.055 Uiso 0.4731(18) 1 calc R U P A 2
C15B C 0.8113(10) 0.7670(19) 0.6063(12) 0.068(4) Uani 0.4731(18) 1 d D . P A 2
H15B H 0.833065 0.832244 0.666450 0.081 Uiso 0.4731(18) 1 calc R U P A 2
C14B C 0.8820(11) 0.672(2) 0.5605(13) 0.079(5) Uani 0.4731(18) 1 d D . P A 2
H14B H 0.950499 0.671023 0.591010 0.095 Uiso 0.4731(18) 1 calc R U P A 2
C13B C 0.8537(10) 0.578(2) 0.4693(13) 0.075(5) Uani 0.4731(18) 1 d D . P A 2
H13B H 0.901954 0.513929 0.436307 0.090 Uiso 0.4731(18) 1 calc R U P A 2
C12B C 0.7516(9) 0.5831(16) 0.4291(10) 0.056(4) Uani 0.4731(18) 1 d D . P A 2
C6B C 0.2629(9) 0.7048(17) 0.3488(10) 0.066(3) Uani 0.4731(18) 1 d D . P A 2
C2B C 0.4007(9) 0.5583(11) 0.2767(8) 0.034(2) Uani 0.4731(18) 1 d D . P A 2
C10B C 0.1038(11) 0.637(3) 0.2380(14) 0.089(6) Uani 0.4731(18) 1 d D . P A 2
H10B H 0.069523 0.576915 0.180969 0.107 Uiso 0.4731(18) 1 calc R U P A 2
C11B C 0.2104(11) 0.625(2) 0.2611(13) 0.070(5) Uani 0.4731(18) 1 d D . P A 2
C9B C 0.0501(13) 0.741(3) 0.3037(16) 0.102(7) Uani 0.4731(18) 1 d D . P A 2
H9B H -0.020757 0.759223 0.287446 0.122 Uiso 0.4731(18) 1 calc R U P A 2
C8B C 0.1006(10) 0.816(2) 0.3903(13) 0.109(6) Uani 0.4731(18) 1 d D . P A 2
H8B H 0.063338 0.877018 0.439044 0.131 Uiso 0.4731(18) 1 calc R U P A 2
C4B C 0.5807(8) 0.5520(10) 0.3345(8) 0.038(2) Uani 0.4731(18) 1 d D . P A 2
C7B C 0.2040(17) 0.805(4) 0.407(2) 0.083(10) Uani 0.4731(18) 1 d D . P A 2
H7B H 0.237477 0.868725 0.462276 0.100 Uiso 0.4731(18) 1 calc R U P A 2
C3A C 0.4153(10) 0.7992(13) 0.4993(10) 0.052(4) Uani 0.5269(18) 1 d . . P A 1
H15 H 0.397319 0.868563 0.555717 0.062 Uiso 0.5269(18) 1 calc R U P A 1
C3B C 0.4970(11) 0.5106(17) 0.2619(13) 0.054(3) Uani 0.4731(18) 1 d . . P A 2
H3B H 0.508599 0.446719 0.200240 0.064 Uiso 0.4731(18) 1 calc R U P A 2

loop_
_atom_site_aniso_label
_atom_site_aniso_U_11
_atom_site_aniso_U_22
_atom_site_aniso_U_33
_atom_site_aniso_U_23
_atom_site_aniso_U_13
_atom_site_aniso_U_12
As1A 0.0667(12) 0.0306(6) 0.0585(10) -0.0034(5) 0.0216(8) 0.0039(6)
S1A 0.057(3) 0.070(2) 0.054(3) -0.0155(18) 0.013(2) 0.012(2)
S2A 0.062(2) 0.0534(16) 0.0585(19) 0.0080(14) 0.0035(15) -0.0026(15)
C5A 0.045(8) 0.028(8) 0.046(7) 0.019(5) 0.026(8) -0.003(8)
C1A 0.054(9) 0.035(9) 0.060(12) -0.008(7) 0.009(8) -0.013(6)
C12A 0.063(7) 0.073(13) 0.064(12) 0.010(7) 0.017(8) 0.007(9)
C13A 0.063(8) 0.166(17) 0.101(13) 0.010(10) 0.010(9) 0.007(9)
C14A 0.058(10) 0.20(2) 0.113(17) 0.003(15) -0.001(9) 0.032(11)
C15A 0.079(9) 0.195(19) 0.112(14) -0.003(12) 0.002(9) 0.045(10)
C16A 0.079(9) 0.097(12) 0.067(12) 0.002(8) 0.011(7) 0.033(8)
C17A 0.074(9) 0.052(9) 0.066(11) 0.014(6) 0.020(7) 0.007(7)
C6A 0.064(10) 0.052(7) 0.035(8) 0.003(6) 0.007(7) -0.001(7)
C2A 0.065(8) 0.034(5) 0.054(7) 0.000(5) 0.016(6) 0.007(5)
C10A 0.067(12) 0.104(12) 0.053(11) -0.021(9) 0.012(8) 0.023(10)
C11A 0.057(9) 0.080(8) 0.045(7) -0.001(6) 0.008(6) 0.002(7)
C9A 0.062(10) 0.133(13) 0.066(10) -0.012(9) 0.009(8) -0.029(9)
C8A 0.065(9) 0.102(10) 0.056(8) -0.018(7) 0.007(7) -0.034(8)
C4A 0.051(8) 0.025(5) 0.065(8) 0.001(5) -0.011(7) 0.006(6)
C7A 0.067(11) 0.076(9) 0.071(10) 0.003(7) 0.043(10) -0.008(10)
As1B 0.0490(12) 0.0369(7) 0.0423(9) -0.0071(6) 0.0013(7) 0.0016(8)
S1B 0.080(3) 0.077(2) 0.043(2) -0.0116(17) -0.003(2) -0.018(3)
S2B 0.073(2) 0.0526(19) 0.044(2) -0.0017(15) 0.0111(16) 0.0214(17)
C5B 0.037(7) 0.028(8) 0.036(7) 0.006(6) 0.016(6) -0.015(6)
C1B 0.044(7) 0.038(9) 0.036(7) -0.002(6) -0.004(6) -0.007(6)
C17B 0.052(10) 0.039(8) 0.047(11) 0.003(8) 0.013(7) 0.002(7)
C16B 0.053(9) 0.044(8) 0.041(8) 0.002(6) 0.008(6) -0.010(7)
C15B 0.044(9) 0.092(11) 0.064(11) 0.015(9) -0.010(7) -0.017(8)
C14B 0.046(10) 0.118(14) 0.075(12) 0.016(10) 0.010(9) -0.006(10)
C13B 0.055(11) 0.111(13) 0.061(12) 0.020(10) 0.014(9) 0.029(10)
C12B 0.053(10) 0.067(9) 0.052(10) 0.013(7) 0.025(7) 0.006(7)
C6B 0.056(7) 0.104(10) 0.037(6) -0.010(6) 0.002(5) -0.008(7)
C2B 0.047(5) 0.030(5) 0.022(5) 0.002(4) -0.017(4) -0.009(5)
C10B 0.059(8) 0.146(15) 0.061(11) -0.006(9) -0.007(8) -0.012(9)
C11B 0.059(8) 0.113(14) 0.037(8) -0.008(9) 0.002(7) -0.013(8)
C9B 0.049(9) 0.170(19) 0.084(11) -0.026(11) -0.009(7) -0.008(9)
C8B 0.049(7) 0.191(16) 0.084(11) -0.036(10) -0.013(6) 0.009(8)
C4B 0.038(5) 0.034(5) 0.042(5) 0.001(4) 0.015(4) -0.002(4)
C7B 0.048(7) 0.150(19) 0.050(14) -0.033(13) -0.010(7) 0.005(9)
C3A 0.048(8) 0.052(7) 0.060(8) -0.008(5) 0.037(7) 0.010(6)
C3B 0.060(6) 0.056(8) 0.045(7) -0.010(6) 0.002(4) 0.001(5)

_geom_special_details            
;
 All esds (except the esd in the dihedral angle between two l.s. planes)
 are estimated using the full covariance matrix.  The cell esds are taken
 into account individually in the estimation of esds in distances, angles
 and torsion angles; correlations between esds in cell parameters are only
 used when they are defined by crystal symmetry.  An approximate (isotropic)
 treatment of cell esds is used for estimating esds involving l.s. planes.
;
loop_
_geom_bond_atom_site_label_1
_geom_bond_atom_site_label_2
_geom_bond_distance
_geom_bond_site_symmetry_2
_geom_bond_publ_flag
As1A C5A 1.89(2) . ?
As1A C1A 1.857(14) . ?
S1A C2A 1.748(11) . ?
S1A C11A 1.762(12) . ?
S2A C12A 1.711(8) . ?
S2A C4A 1.735(12) . ?
C5A C17A 1.460(12) . ?
C5A C4A 1.36(3) . ?
C1A C6A 1.437(14) . ?
C1A C2A 1.45(2) . ?
C12A C13A 1.3900 . ?
C12A C17A 1.3900 . ?
C13A C14A 1.3900 . ?
C14A C15A 1.3900 . ?
C15A C16A 1.3900 . ?
C16A C17A 1.3900 . ?
C6A C11A 1.405(13) . ?
C6A C7A 1.378(18) . ?
C2A C3A 1.358(15) . ?
C10A C11A 1.402(15) . ?
C10A C9A 1.419(16) . ?
C9A C8A 1.357(15) . ?
C8A C7A 1.350(16) . ?
C4A C3A 1.473(18) . ?
As1B C5B 1.90(2) . ?
As1B C1B 1.875(15) . ?
S1B C2B 1.765(11) . ?
S1B C11B 1.765(14) . ?
S2B C12B 1.724(12) . ?
S2B C4B 1.731(10) . ?
C5B C17B 1.454(14) . ?
C5B C4B 1.38(3) . ?
C1B C6B 1.445(15) . ?
C1B C2B 1.45(2) . ?
C17B C16B 1.399(13) . ?
C17B C12B 1.398(13) . ?
C16B C15B 1.424(13) . ?
C15B C14B 1.378(16) . ?
C14B C13B 1.401(15) . ?
C13B C12B 1.395(14) . ?
C6B C11B 1.408(15) . ?
C6B C7B 1.38(2) . ?
C2B C3B 1.35(2) . ?
C10B C11B 1.412(17) . ?
C10B C9B 1.421(19) . ?
C9B C8B 1.367(18) . ?
C8B C7B 1.36(2) . ?
C4B C3B 1.408(17) . ?

loop_
_geom_angle_atom_site_label_1
_geom_angle_atom_site_label_2
_geom_angle_atom_site_label_3
_geom_angle
_geom_angle_site_symmetry_1
_geom_angle_site_symmetry_3
_geom_angle_publ_flag
C1A As1A C5A 96.4(8) . . ?
C2A S1A C11A 91.0(5) . . ?
C12A S2A C4A 90.1(5) . . ?
C17A C5A As1A 122.3(17) . . ?
C4A C5A As1A 126.4(10) . . ?
C4A C5A C17A 110.8(16) . . ?
C6A C1A As1A 124.7(12) . . ?
C6A C1A C2A 111.6(11) . . ?
C2A C1A As1A 123.6(9) . . ?
C13A C12A S2A 126.0(7) . . ?
C13A C12A C17A 120.0 . . ?
C17A C12A S2A 114.0(7) . . ?
C14A C13A C12A 120.0 . . ?
C15A C14A C13A 120.0 . . ?
C14A C15A C16A 120.0 . . ?
C15A C16A C17A 120.0 . . ?
C12A C17A C5A 110.6(13) . . ?
C16A C17A C5A 129.3(13) . . ?
C16A C17A C12A 120.0 . . ?
C11A C6A C1A 112.4(11) . . ?
C7A C6A C1A 130.9(12) . . ?
C7A C6A C11A 116.7(11) . . ?
C1A C2A S1A 112.0(8) . . ?
C3A C2A S1A 120.2(9) . . ?
C3A C2A C1A 127.7(11) . . ?
C11A C10A C9A 116.9(12) . . ?
C6A C11A S1A 113.0(8) . . ?
C10A C11A S1A 125.3(9) . . ?
C10A C11A C6A 121.7(10) . . ?
C8A C9A C10A 121.5(13) . . ?
C7A C8A C9A 119.4(12) . . ?
C5A C4A S2A 114.1(9) . . ?
C5A C4A C3A 124.6(11) . . ?
C3A C4A S2A 120.9(8) . . ?
C8A C7A C6A 123.7(12) . . ?
C1B As1B C5B 95.0(9) . . ?
C2B S1B C11B 92.9(6) . . ?
C12B S2B C4B 91.1(5) . . ?
C17B C5B As1B 122.2(18) . . ?
C4B C5B As1B 125.6(10) . . ?
C4B C5B C17B 110.5(16) . . ?
C6B C1B As1B 122.5(13) . . ?
C6B C1B C2B 113.1(12) . . ?
C2B C1B As1B 124.4(9) . . ?
C16B C17B C5B 128.0(15) . . ?
C12B C17B C5B 112.0(15) . . ?
C12B C17B C16B 119.8(10) . . ?
C17B C16B C15B 117.0(10) . . ?
C14B C15B C16B 122.3(11) . . ?
C15B C14B C13B 120.6(13) . . ?
C12B C13B C14B 117.2(11) . . ?
C17B C12B S2B 112.4(9) . . ?
C13B C12B S2B 124.7(9) . . ?
C13B C12B C17B 123.0(11) . . ?
C11B C6B C1B 112.7(12) . . ?
C7B C6B C1B 131.9(15) . . ?
C7B C6B C11B 115.3(14) . . ?
C1B C2B S1B 109.6(9) . . ?
C3B C2B S1B 124.2(9) . . ?
C3B C2B C1B 126.1(11) . . ?
C11B C10B C9B 117.1(16) . . ?
C6B C11B S1B 111.5(10) . . ?
C6B C11B C10B 123.0(13) . . ?
C10B C11B S1B 125.2(12) . . ?
C8B C9B C10B 119.8(16) . . ?
C7B C8B C9B 120.5(15) . . ?
C5B C4B S2B 113.5(8) . . ?
C5B C4B C3B 125.2(11) . . ?
C3B C4B S2B 120.9(9) . . ?
C8B C7B C6B 123.7(19) . . ?
C2A C3A C4A 120.8(10) . . ?
C2B C3B C4B 122.5(14) . . ?

_shelx_res_file                  
;
TITL 3d-plate_a.res in P2(1)/c
    3d-plate.res
    created by SHELXL-2018/3 at 18:38:39 on 09-Jan-2023
REM Old TITL 3d-plate in P2(1)/c
REM SHELXT solution in P2(1)/c: R1 0.329, Rweak 0.112, Alpha 0.054
REM <I/s> 0.345 for 199 systematic absences, Orientation As1B input
REM Formula found by SHELXT: C2B S4 As2
CELL 0.71073 13.1348 8.5422 12.1986 90 93.983 90
ZERR 4 0.0011 0.0005 0.001 0 0.008 0
LATT 1
SYMM -X,0.5+Y,0.5-Z
SFAC C H As S
UNIT 68 36 4 8
SADI As1A C5A As1B C5B
SADI 0.04 C17A C4A C17B C4B
SADI S1A C2A S1B C2B
SADI S2A C4A S2B C4B
SADI C5A C4A C5B C4B
SADI C1A C2A C1B C2B
SADI 0.04 C12A C4A C12B C4B
SADI 0.04 C6A C2A C6B C2B
SADI 0.04 As1A C4A As1B C4B
SADI 0.04 As1A C2A As1B C2B
SADI 0.04 C12A C14A C12B C14B
SADI 0.04 C2A C11A C2B C11B
SADI As1A C1A As1B C1B
SADI 0.04 C9A C7A C9B C7B
SADI 0.04 C16A C13A C16B C13B
SADI 0.04 S2A C13A S2B C13B
SADI S1A C11A S1B C11B
SADI 0.04 C6A C8A C6B C8B
SADI 0.04 S2A C12A S2B C12B
SADI C5A C17A C5B C17B
SADI 0.04 C5A C12A C5B C12B
SADI 0.04 C17A C13A C17B C13B
SADI C1A C6A C1B C6B
SADI 0.04 C12A C15A C12B C15B
SADI C17A C12A C17B C12B
SADI C17A C16A C17B C16B
SADI 0.04 C11A C9A C11B C9B
SADI C12A C13A C12B C13B
SADI C6A C11A C6B C11B
SADI 0.04 S2A C16A S2B C16B
SADI C6A C7A C6B C7B
SADI 0.04 C5A C1A C5B C1B
SADI C15A C16A C15B C16B
SADI 0.04 C5A C16A C5B C16B
SADI C15A C13A C15B C13B
SADI 0.04 C1A C11A C1B C11B
SADI C13A C14A C13B C14B
SADI C10A C11A C10B C11B
SADI 0.04 C1A C7A C1B C7B
SADI C10A C9A C10B C9B
SADI 0.04 C17A C15A C17B C15B
SADI C9A C8A C9B C8B
SADI C8A C7A C8B C7B
SADI 0.04 As1A C17A As1B C17B
SADI 0.04 C12A C16A C12B C16B
SADI 0.04 As1A C6A As1B C6B
SADI 0.04 C6A C10A C6B C10B
SADI 0.04 C15A C14A C15B C14B
SADI 0.04 C16A C14A C16B C14B
SADI 0.04 S1A C1A S1B C1B
SADI 0.04 C10A C8A C10B C8B
SADI 0.04 S1A C6A S1B C6B
SADI 0.04 C11A C7A C11B C7B
SADI 0.04 S1A C10A S1B C10B
SADI 0.04 S2A C5A S2B C5B
SADI 0.04 S2A C17A S2B C17B
RIGU 0.002 0.002 As1B C5B C4B C3B C2B C1B
RIGU 0.002 0.002 C17A C12A C13A C14A C15A C16A
RIGU 0.002 0.002 C7B C6B C11B C10B C8B C9B

L.S. 20
PLAN  5
SIZE 0.077 0.19 0.347
TEMP -173.15
BOND
list 4
fmap 2
ACTA
REM <olex2.extras>
REM <HklSrc "%.\\3d-plate.hkl">
REM </olex2.extras>

WGHT    0.052900    0.084700
FVAR       0.37092   0.52695
PART 1
AS1A  3    0.476302    0.540107    0.309288    21.00000    0.06665    0.03061 =
         0.05847   -0.00344    0.02160    0.00392

S1A   4    0.214829    0.802744    0.433215    21.00000    0.05713    0.06991 =
         0.05367   -0.01549    0.01320    0.01150
S2A   4    0.617023    0.823664    0.586447    21.00000    0.06158    0.05338 =
         0.05854    0.00803    0.00355   -0.00255
C5A   1    0.555916    0.642186    0.422965    21.00000    0.04494    0.02811 =
         0.04617    0.01934    0.02600   -0.00259
C1A   1    0.352338    0.628044    0.340518    21.00000    0.05365    0.03485 =
         0.06028   -0.00773    0.00941   -0.01303
AFIX  66
C12A  1    0.706350    0.714926    0.524750    21.00000    0.06294    0.07338 =
         0.06419    0.00974    0.01723    0.00729
C13A  1    0.810374    0.711251    0.554714    21.00000    0.06343    0.16582 =
         0.10069    0.00976    0.00984    0.00726
AFIX  43
H00F  2    0.837451    0.771893    0.615184    21.00000   -1.20000
AFIX  65
C14A  1    0.874782    0.618847    0.496201    21.00000    0.05803    0.20155 =
         0.11329    0.00288   -0.00110    0.03183
AFIX  43
H00K  2    0.945878    0.616336    0.516681    21.00000   -1.20000
AFIX  65
C15A  1    0.835166    0.530118    0.407725    21.00000    0.07942    0.19541 =
         0.11180   -0.00332    0.00235    0.04484
AFIX  43
H00C  2    0.879186    0.466965    0.367734    21.00000   -1.20000
AFIX  65
C16A  1    0.731142    0.533792    0.377760    21.00000    0.07885    0.09689 =
         0.06731    0.00164    0.01086    0.03313
AFIX  43
H00E  2    0.704067    0.473149    0.317290    21.00000   -1.20000
AFIX  65
C17A  1    0.666733    0.626195    0.436272    21.00000    0.07350    0.05235 =
         0.06650    0.01401    0.01984    0.00730
AFIX   0

C6A   1    0.256208    0.594478    0.281813    21.00000    0.06382    0.05184 =
         0.03462    0.00289    0.00726   -0.00083
C2A   1    0.341568    0.743460    0.425948    21.00000    0.06521    0.03384 =
         0.05434   -0.00026    0.01562    0.00724
C10A  1    0.074562    0.661127    0.278740    21.00000    0.06672    0.10352 =
         0.05341   -0.02129    0.01151    0.02266
AFIX  43
H00H  2    0.019961    0.718399    0.306543    21.00000   -1.20000
AFIX   0

C11A  1    0.175392    0.679424    0.322497    21.00000    0.05714    0.07974 =
         0.04501   -0.00065    0.00790    0.00161
C9A   1    0.057858    0.553082    0.190989    21.00000    0.06205    0.13349 =
         0.06615   -0.01209    0.00866   -0.02864
AFIX  43
H00J  2   -0.009146    0.540129    0.157647    21.00000   -1.20000
AFIX   0

C8A   1    0.135438    0.467865    0.153643    21.00000    0.06462    0.10245 =
         0.05625   -0.01839    0.00704   -0.03379
AFIX  43
H00L  2    0.122186    0.391348    0.097959    21.00000   -1.20000
AFIX   0

C4A   1    0.522783    0.753393    0.492505    21.00000    0.05149    0.02477 =
         0.06548    0.00066   -0.01089    0.00593
C7A   1    0.231618    0.492817    0.196342    21.00000    0.06694    0.07646 =
         0.07053    0.00335    0.04347   -0.00840
AFIX  43
H5    2    0.285445    0.437109    0.165724    21.00000   -1.20000
AFIX   0

PART 2
AS1B  3    0.460782    0.759261    0.466700   -21.00000    0.04898    0.03685 =
         0.04232   -0.00713    0.00132    0.00163
S1B   4    0.292072    0.498502    0.193936   -21.00000    0.08012    0.07708 =
         0.04270   -0.01160   -0.00258   -0.01789
S2B   4    0.700844    0.475610    0.318879   -21.00000    0.07270    0.05259 =
         0.04418   -0.00173    0.01109    0.02142
C5B   1    0.579414    0.665664    0.415283   -21.00000    0.03682    0.02810 =
         0.03561    0.00615    0.01613   -0.01550
C1B   1    0.370703    0.669188    0.358489   -21.00000    0.04406    0.03792 =
         0.03567   -0.00184   -0.00434   -0.00713
C17B  1    0.678451    0.675770    0.475960   -21.00000    0.05193    0.03948 =
         0.04704    0.00286    0.01323    0.00159
C16B  1    0.706805    0.770424    0.566547   -21.00000    0.05285    0.04382 =
         0.04065    0.00163    0.00770   -0.00965
AFIX  43
H16B  2    0.658492    0.834157    0.600082   -21.00000   -1.20000
AFIX   0
C15B  1    0.811297    0.766994    0.606252   -21.00000    0.04423    0.09231 =
         0.06403    0.01505   -0.01050   -0.01673
AFIX  43
H15B  2    0.833065    0.832244    0.666450   -21.00000   -1.20000
AFIX   0
C14B  1    0.881965    0.672433    0.560494   -21.00000    0.04556    0.11781 =
         0.07529    0.01587    0.00986   -0.00557
AFIX  43
H14B  2    0.950499    0.671023    0.591010   -21.00000   -1.20000
AFIX   0
C13B  1    0.853678    0.578312    0.469350   -21.00000    0.05547    0.11125 =
         0.06058    0.02047    0.01404    0.02924
AFIX  43
H13B  2    0.901954    0.513929    0.436307   -21.00000   -1.20000
AFIX   0
C12B  1    0.751645    0.583087    0.429138   -21.00000    0.05253    0.06747 =
         0.05152    0.01310    0.02520    0.00558
C6B   1    0.262938    0.704788    0.348808   -21.00000    0.05598    0.10412 =
         0.03746   -0.00987    0.00226   -0.00810
C2B   1    0.400659    0.558261    0.276696   -21.00000    0.04700    0.02968 =
         0.02208    0.00210   -0.01715   -0.00913
C10B  1    0.103804    0.636570    0.237975   -21.00000    0.05948    0.14561 =
         0.06074   -0.00603   -0.00661   -0.01169
AFIX  43
H10B  2    0.069523    0.576915    0.180969   -21.00000   -1.20000
AFIX   0
C11B  1    0.210353    0.625026    0.261133   -21.00000    0.05934    0.11308 =
         0.03724   -0.00791    0.00163   -0.01276
C9B   1    0.050074    0.741334    0.303670   -21.00000    0.04866    0.16990 =
         0.08436   -0.02575   -0.00883   -0.00771
AFIX  43
H9B   2   -0.020757    0.759223    0.287446   -21.00000   -1.20000
AFIX   0
C8B   1    0.100592    0.816315    0.390287   -21.00000    0.04870    0.19111 =
         0.08429   -0.03597   -0.01280    0.00888
AFIX  43
H8B   2    0.063338    0.877018    0.439044   -21.00000   -1.20000
AFIX   0
C4B   1    0.580688    0.552047    0.334504   -21.00000    0.03833    0.03403 =
         0.04248    0.00125    0.01451   -0.00169
C7B   1    0.204028    0.804644    0.407235   -21.00000    0.04783    0.14969 =
         0.04976   -0.03310   -0.01018    0.00495
AFIX  43
H7B   2    0.237477    0.868725    0.462276   -21.00000   -1.20000
AFIX   0

PART 1
C3A   1    0.415297    0.799206    0.499328    21.00000    0.04773    0.05203 =
         0.05972   -0.00774    0.03744    0.01028
AFIX  43
H15   2    0.397319    0.868563    0.555717    21.00000   -1.20000
AFIX   0

PART 2
C3B   1    0.496998    0.510569    0.261907   -21.00000    0.06003    0.05578 =
         0.04522   -0.00974    0.00215    0.00091
AFIX  43
H3B   2    0.508599    0.446719    0.200240   -21.00000   -1.20000
AFIX   0
HKLF 4


REM  3d-plate_a.res in P2(1)/c
REM wR2 = 0.1643, GooF = S = 1.112, Restrained GooF = 1.088 for all data
REM R1 = 0.0622 for 1619 Fo > 4sig(Fo) and 0.1277 for all 2805 data
REM 350 parameters refined using 160 restraints

END

WGHT      0.0529      0.0828

REM Highest difference peak  0.462,  deepest hole -0.525,  1-sigma level  0.078
Q1    1   0.4455  0.5509  0.2310  11.00000  0.05    0.46
Q2    1   0.4048  0.5298  0.4104  11.00000  0.05    0.42
Q3    1   0.4710  0.7537  0.5579  11.00000  0.05    0.36
Q4    1   0.1519  0.8060  0.5325  11.00000  0.05    0.33
Q5    1   0.0977  0.5487  0.1208  11.00000  0.05    0.32
;
_shelx_res_checksum              42555
_shelx_hkl_file                  
;
   0   0  -2   44.71    3.33
   0   0  -3   -0.07    1.01
   0   0  -4  121.54    7.78
   0   0  -5    0.13    1.00
   0   0  -6   38.31    5.61
   0   0  -7    0.51    1.18
   0   0  -8  719.87   27.20
   0   0  -9    0.12    1.69
   0   0 -10   45.06    7.87
   0   0 -11   -1.43    2.22
   0   0 -12    3.60    3.47
   0   0 -13   -4.62    4.30
   0   0 -14   15.10    5.50
   0   0 -15    3.33    3.46
   0   1  -1  555.06    8.34
   0   1  -1  572.00   10.74
   0  -1  -2 1126.84   14.67
   0   1  -2 1108.42   13.10
   0   1  -2 1086.89   20.90
   0   1  -3  304.93   11.57
   0  -1  -3  308.51    9.95
   0  -1  -4   16.22    2.86
   0   1  -4   14.38    2.82
   0   1  -5  309.19   14.26
   0  -1  -5  303.19   13.03
   0   1  -6  442.09   18.88
   0  -1  -6  434.90   17.28
   0  -1  -7   18.34    3.89
   0   1  -7   24.13    5.01
   0   1  -8  104.12   10.86
   0  -1  -8  108.30   10.18
   0   1  -9    6.80    2.82
   0  -1  -9    7.89    3.27
   0   1 -10   30.55    6.81
   0  -1 -10   30.59    6.57
   0  -1 -11    5.65    3.18
   0   1 -11    4.42    3.07
   0  -1 -12    5.28    3.66
   0   1 -12    2.89    2.73
   0   1 -13   -2.23    3.20
   0  -1 -13   -1.75    3.41
   0  -1 -14   11.68    6.17
   0   1 -14    0.86    2.96
   0  -1 -15    2.30    3.63
   0   1 -15    5.44    4.90
   0  -2   0  163.93    5.20
   0  -2   1 1728.02   22.34
   0  -2   1 1705.10   20.01
   0  -2  -1 1697.24   18.94
   0   2   1 1704.42   16.36
   0  -2   2 5545.13   38.69
   0   2  -2 5525.16   52.46
   0  -2  -2 5551.97   32.91
   0   2  -3   20.03    3.66
   0  -2  -3   22.42    2.53
   0  -2  -4   58.39    4.89
   0   2  -4   56.57    6.55
   0  -2  -5    2.95    1.55
   0   2  -5    0.89    1.12
   0   2  -6  288.50   15.61
   0  -2  -6  282.07   13.28
   0  -2  -7    0.12    1.12
   0   2  -7    3.95    2.46
   0  -2  -8  101.24    9.47
   0   2  -8  106.62   11.31
   0  -2  -9   21.42    4.78
   0   2  -9   23.49    5.90
   0   2 -10  137.28   14.13
   0  -2 -10  133.17   12.75
   0   2 -11   -0.02    2.40
   0  -2 -11   -0.52    2.24
   0  -2 -12    6.90    4.28
   0   2 -12    3.61    3.34
   0  -2 -13    7.69    4.39
   0   2 -13   -1.16    3.68
   0  -2 -14    9.47    5.03
   0   2 -14    2.98    3.80
   0  -3   0    2.84    0.84
   0  -3  -1  108.23    4.83
   0  -3   1   96.38    5.41
   0  -3   1  102.56    6.89
   0  -3  -2   86.13    5.19
   0   3  -2   74.62    6.41
   0  -3   2   89.83    6.13
   0   3  -3   18.87    4.20
   0  -3   3   22.32    3.00
   0  -3  -3   23.31    2.56
   0  -3  -4  277.71   10.17
   0   3  -4  248.55   15.19
   0   3  -5   11.99    3.15
   0  -3  -5   10.46    2.38
   0  -3  -6   12.02    2.95
   0   3  -6   16.35    4.24
   0  -3  -7   61.29    6.72
   0   3  -7   61.58    8.04
   0  -3  -8  157.86   11.74
   0   3  -8  163.00   14.24
   0   3  -9    0.24    1.83
   0  -3  -9   -0.90    2.38
   0  -3 -10   31.64    6.43
   0   3 -10   31.83    7.14
   0  -3 -11   30.25    6.75
   0   3 -11   24.85    6.69
   0  -3 -12    5.71    3.45
   0   3 -12    5.84    3.71
   0   3 -13    0.85    2.98
   0  -3 -13    7.30    4.66
   0  -3 -14    1.23    2.74
   0   3 -14   14.64    6.78
   0  -4   0 1313.46   20.01
   0  -4   0 1323.98   29.43
   0  -4   1  131.83    9.16
   0  -4  -1  140.82    6.13
   0  -4   1  121.49    6.75
   0  -4  -2    3.99    1.39
   0  -4   2    4.43    1.81
   0   4  -2    3.48    1.98
   0  -4   3   12.49    2.79
   0   4  -3   10.06    3.11
   0  -4  -3   11.04    2.10
   0   4  -4   88.41    9.93
   0  -4   4   90.43    7.24
   0  -4  -4   91.54    5.94
   0   4  -5   43.46    6.75
   0  -4  -5   43.41    4.45
   0   4  -6  203.24   14.21
   0  -4  -6  192.49   10.51
   0  -4  -7   80.02    7.43
   0   4  -7   81.94    9.65
   0   4  -8  112.97   12.12
   0  -4  -8  104.97    9.00
   0  -4  -9   11.07    3.43
   0   4  -9   16.20    5.58
   0   4 -10    5.62    2.75
   0  -4 -10   -0.85    1.95
   0   4 -11   12.73    5.83
   0  -4 -11   10.39    3.88
   0  -4 -12   21.01    5.55
   0   4 -12   27.90    7.72
   0   4 -13    2.61    2.85
   0  -4 -13    5.70    3.62
   0   4 -14   17.11    6.62
   0  -4 -14   17.39    6.12
   0  -5   0    1.06    1.09
   0  -5   0   -0.85    1.41
   0  -5   1  122.96   10.02
   0  -5  -1  119.03    6.17
   0  -5   1  108.40    6.93
   0  -5   2  122.85    9.33
   0  -5  -2  137.04    6.57
   0   5  -2  126.15    9.82
   0  -5  -3   61.70    4.89
   0   5  -3   51.88    7.33
   0  -5   3   57.51    7.04
   0  -5   4    2.48    1.58
   0  -5  -4    5.48    2.14
   0   5  -4    3.78    2.68
   0   5  -5   26.29    5.64
   0  -5   5   28.56    4.87
   0  -5  -5   28.99    4.10
   0  -5  -6  219.44   10.91
   0   5  -6  251.49   16.45
   0   5  -7   43.40    7.19
   0  -5  -7   45.00    5.40
   0   5  -8    9.98    3.85
   0  -5  -8   14.43    3.46
   0   5  -9   -3.71    2.66
   0  -5  -9   -3.74    2.10
   0   5 -10   11.50    5.14
   0  -5 -10    7.56    3.59
   0  -5 -11    2.24    1.90
   0   5 -11    1.97    2.80
   0  -5 -12   15.36    5.08
   0   5 -12   16.27    5.97
   0   5 -13   -5.82    4.71
   0  -6   0    5.82    2.78
   0  -6   0    5.85    1.73
   0  -6  -1   55.93    4.51
   0  -6   1   58.77    7.62
   0  -6  -1   56.74    8.06
   0   6  -1   50.50    5.78
   0  -6   1   48.06    4.92
   0  -6  -2  129.96    6.73
   0   6  -2  151.34   11.82
   0  -6   2  129.70   10.72
   0  -6  -3   73.53    5.07
   0  -6   3   74.12    8.40
   0   6  -3   78.84    9.36
   0   6  -4  115.28   11.42
   0  -6   4  104.03    9.85
   0  -6  -4   91.80    6.32
   0  -6  -5   57.82    6.02
   0  -6   5   63.04    7.67
   0   6  -5   61.39    8.37
   0   6  -6    7.83    3.24
   0  -6  -6    0.55    1.67
   0  -6  -7    1.10    1.82
   0   6  -7    2.92    3.01
   0   6  -8    4.21    2.79
   0   6  -9   25.14    6.56
   0   6 -10   21.39    6.77
   0   6 -11    9.55    5.14
   0   6 -12   17.30    7.02
   0  -7   0    4.57    1.86
   0   7   0   -0.28    1.32
   0  -7   0    1.15    2.17
   0  -7  -1   27.85    3.41
   0   7  -1   40.89    6.05
   0  -7  -1   32.27    6.75
   0  -7   1   35.33    6.60
   0  -7   2    6.64    3.01
   0   7  -2    6.39    3.31
   0  -7  -2    4.98    2.91
   0  -7   3   35.86    6.75
   0   7  -3   36.67    6.82
   0   7  -4  179.52   14.38
   0  -7   4  177.64   13.83
   0  -7   5   12.59    3.86
   0   7  -5    8.46    2.95
   0   7  -6   -2.83    2.86
   0   7  -7   -4.78    3.28
   0   7  -8   13.17    4.76
   0   7  -9   10.89    4.56
   0   7 -10   19.15    6.37
   0   7 -11  -10.60    6.76
   0  -8   0   -0.50    2.33
   0  -8  -1   60.77    9.69
   0  -8   1   49.27    8.09
   0   8  -2   25.80    5.21
   0  -8  -2   28.32    6.80
   0  -8   2   27.57    6.16
   0  -8   3    8.63    3.97
   0  -8  -3    7.78    3.85
   0   8  -3    6.88    3.04
   0  -8  -4   17.05    5.72
   0  -8   4   17.48    4.82
   0   8  -4   23.30    5.31
   0  -8   5    2.52    2.16
   0   8  -5    6.74    3.06
   0   8  -6   -1.34    2.35
   0  -8   6    3.40    2.61
   0   8  -7   34.47    7.43
   0   8  -8    2.94    2.75
   0   8  -9    0.72    3.37
   0   8 -10   -1.76    3.61
   0  -9   0   -2.53    3.14
   0  -9   1   17.20    4.62
   0  -9  -1   20.94    5.66
   0  -9   2   25.93    6.09
   0  -9  -2   30.00    7.66
   0  -9   3    2.21    2.16
   0  -9  -3    4.98    3.73
   0  -9   4   -1.22    2.36
   0  -9  -4   -3.37    4.18
   0  -9  -5   30.32    8.25
   0  -9   5   32.36    6.82
   0   9  -5   27.91    6.29
   0   9  -6   13.84    5.22
   0  -9   6   21.08    5.76
   0  -9  -6   19.59    7.15
   0   9  -7    4.02    2.86
   0   9  -8    6.94    4.36
   0 -10   0   72.93   11.41
   0 -10  -1   -0.47    2.84
   0 -10   1   -1.68    3.51
   0 -10   2   -2.28    2.99
   0 -10  -2   -3.25    2.89
   0 -10  -3    9.38    5.62
   0 -10   3    0.06    2.90
   0 -10   4   -5.53    4.39
   0 -10  -4   -1.62    3.37
   0 -10  -5   13.91    6.28
   1   0 -15    0.85    3.05
   1   0 -14    1.78    3.32
   1   0 -13   -2.68    3.02
   1   0 -12   61.92   10.12
   1   0 -11   -2.29    3.10
   1   0 -10   38.13    7.35
   1   0  -9   -0.22    1.54
   1   0  -8  262.96   16.21
   1   0  -7    0.08    1.27
   1   0  -6  190.67   11.99
   1   0  -5    0.52    1.00
   1   0  -4 1243.97   24.67
   1   0  -3   -1.02    0.76
   1   0  -2  606.90   12.15
  -1   0  -2    4.62    1.46
  -1   0  -3    0.34    1.01
  -1   0  -4  147.90    9.30
  -1   0  -5   -1.06    1.57
  -1   0  -6  100.82    8.89
  -1   0  -7   -1.63    1.68
  -1   0  -8   62.75    8.19
  -1   0  -9    1.41    2.47
  -1   0 -10   10.58    3.96
  -1   0 -11    2.40    3.11
  -1   0 -12   21.08    6.07
  -1   0 -13    2.67    3.38
  -1   0 -14   49.27   10.72
  -1   0 -15   -5.07    4.98
   1  -1 -15    1.62    3.78
   1   1 -15   -6.47    4.91
   1  -1 -14   -5.81    4.39
   1   1 -14    0.09    3.32
   1  -1 -13   17.06    5.62
   1   1 -13   23.39    7.12
   1  -1 -12   16.02    5.74
   1   1 -12   14.78    5.68
   1  -1 -11   51.36    8.69
   1   1 -11   60.67    9.71
   1  -1 -10   85.17   10.33
   1   1 -10   96.41   11.60
   1  -1  -9    5.48    2.75
   1   1  -9    6.46    3.48
   1   1  -8  213.82   15.27
   1  -1  -8  212.90   14.10
   1   1  -7   12.01    3.66
   1  -1  -7   10.50    3.17
   1  -1  -6  115.25    8.91
   1   1  -6  117.92    9.56
   1  -1  -5  162.92    9.64
   1   1  -5  158.06   10.19
   1  -1  -4   52.60    5.01
   1   1  -4   55.77    5.45
   1  -1  -3 3940.87   37.08
   1   1  -3 3900.06   40.20
   1   1  -2 1005.06   16.94
   1  -1  -2  994.64   15.59
   1  -1  -1  503.83    9.88
   1  -1  -1  506.92   10.64
  -1  -1   1  489.35    9.39
   1   1  -1  499.26    9.15
   1  -1   0  114.00    4.72
   1  -1   0  112.71    5.08
   1  -1   1    5.52    1.32
   1  -1   1    5.58    1.18
  -1  -1  -2   62.64    3.52
   1  -1   2   70.36    4.69
  -1  -1  -3    8.59    1.58
  -1   1  -3   -2.65    2.38
  -1  -1  -4  106.71    7.00
  -1   1  -4   85.12    8.91
  -1   1  -5  324.59   16.51
  -1  -1  -5  373.20   14.53
  -1   1  -6  305.68   15.64
  -1  -1  -6  317.28   14.93
  -1   1  -7   76.35    8.42
  -1  -1  -7   71.16    7.74
  -1   1  -8  136.14   12.48
  -1  -1  -8  138.97   11.59
  -1  -1  -9    9.78    3.20
  -1   1  -9   10.34    3.64
  -1  -1 -10   15.55    5.11
  -1   1 -10   17.58    5.27
  -1  -1 -11    4.60    3.36
  -1   1 -11    3.15    3.07
  -1   1 -12   11.60    5.33
  -1  -1 -12   -1.17    3.38
  -1  -1 -13    3.04    3.36
  -1   1 -13   -1.79    3.63
  -1  -1 -14   -2.03    3.65
  -1   1 -14    4.59    4.38
  -1  -1 -15   -3.05    4.32
  -1   1 -15    4.99    4.35
   1   2 -14    6.93    4.78
   1  -2 -14    2.76    3.04
   1  -2 -13    1.04    2.49
   1   2 -13    1.08    3.33
   1  -2 -12   -0.24    2.32
   1   2 -12    2.72    3.09
   1  -2 -11    1.10    2.13
   1   2 -11   -3.58    3.57
   1   2 -10  218.62   17.86
   1  -2 -10  200.79   15.80
   1   2  -9   95.70   11.12
   1  -2  -9   95.06   10.13
   1   2  -8  140.62   12.66
   1  -2  -8  138.00   11.31
   1   2  -7    0.81    1.62
   1  -2  -7   -0.46    1.74
   1  -2  -6   58.69    6.33
   1   2  -6   63.91    7.49
   1  -2  -5   51.14    5.30
   1   2  -5   54.67    6.40
   1   2  -4  159.67    9.74
   1  -2  -4  156.76    8.29
   1  -2  -3 1499.83   22.52
  -1  -2   3 1453.33   17.34
   1   2  -3 1431.51   26.04
   1  -2  -2 9999.00   53.12
   1   2  -2 9927.21   56.67
   1  -2  -1  931.07   18.59
   1   2  -1  982.13   14.44
   1  -2   0    0.29    0.75
   1  -2   0    0.27    0.64
   1  -2   1    1.10    0.90
   1  -2   1    1.63    0.96
  -1  -2  -2    7.65    1.07
   1  -2   2    7.66    1.95
   1  -2   2    7.94    1.74
  -1  -2  -3   63.54    4.13
   1  -2   3   66.79    5.58
  -1  -2  -4    7.35    1.97
  -1   2  -4    7.68    2.70
  -1   2  -5   27.83    6.12
  -1  -2  -5   29.72    3.93
  -1  -2  -6  136.91    9.32
  -1   2  -6  109.90   11.39
  -1  -2  -7    4.56    1.99
  -1   2  -7    3.67    2.05
  -1   2  -8   70.90    9.16
  -1  -2  -8   63.05    7.56
  -1  -2  -9   25.72    5.34
  -1   2  -9   26.20    6.10
  -1  -2 -10    3.63    2.94
  -1   2 -10    3.22    3.48
  -1   2 -11    0.53    2.13
  -1  -2 -11    1.04    2.07
  -1  -2 -12   24.60    6.65
  -1   2 -12   23.67    7.07
  -1  -2 -13   -4.63    3.97
  -1   2 -13    5.25    4.48
  -1  -2 -14    3.38    4.10
  -1   2 -14   -0.11    3.23
   1  -3 -14    2.71    4.13
   1   3 -14   -9.29    6.43
   1  -3 -13   10.17    4.37
   1   3 -13   15.28    6.08
   1   3 -12    2.41    2.72
   1  -3 -12    6.29    3.52
   1   3 -11   16.04    5.44
   1  -3 -11   21.35    5.53
   1   3 -10  135.70   14.26
   1  -3 -10  138.92   12.61
   1   3  -9   74.05   10.10
   1  -3  -9   74.79    8.73
   1   3  -8  184.39   14.96
   1  -3  -8  165.57   11.79
   1   3  -7   37.54    6.34
   1  -3  -7   34.01    5.30
   1  -3  -6   13.42    3.09
   1   3  -6   13.72    3.92
   1  -3  -5  664.55   18.98
   1   3  -5  684.61   23.01
   1   3  -4  783.54   21.96
   1  -3  -4  790.90   18.74
  -1  -3   4  781.13   16.87
  -1  -3   3    2.30    1.15
   1   3  -3    1.38    1.02
   1  -3  -3    0.99    0.85
   1  -3  -2  516.12   15.46
   1   3  -2  535.43   15.09
  -1  -3   2  520.70   14.35
   1  -3  -1  201.82    8.66
   1  -3  -1  176.74    9.82
   1   3  -1  194.17    8.40
   1  -3   0   19.57    2.67
   1   3   0   21.24    2.19
   1  -3   0   21.77    3.48
   1  -3   1   44.70    4.60
   1  -3   1   46.71    4.45
  -1  -3  -2   65.72    3.34
   1  -3   2   74.74    6.26
  -1  -3  -3  483.91   10.13
   1  -3   3  510.87   15.98
   1  -3   3  462.94   15.95
  -1  -3  -4  474.60   12.12
  -1   3  -4  478.69   21.64
  -1  -3  -5   32.57    3.83
  -1   3  -5   25.66    5.91
  -1  -3  -6    0.97    1.63
  -1   3  -6    3.19    1.91
  -1  -3  -7   18.01    3.57
  -1   3  -7   17.56    4.83
  -1  -3  -8  115.81   10.02
  -1   3  -8  114.09   11.87
  -1   3  -9   42.95    8.02
  -1  -3  -9   41.83    6.53
  -1  -3 -10   39.38    6.89
  -1   3 -10   41.69    8.44
  -1   3 -11    1.33    2.62
  -1  -3 -11   -3.99    3.41
  -1  -3 -12   -1.25    3.16
  -1   3 -12    1.73    3.30
  -1  -3 -13   -4.51    3.71
  -1   3 -13    6.55    4.39
  -1   3 -14    2.11    3.47
  -1  -3 -14    9.42    4.75
   1   4 -14   23.64    7.65
   1  -4 -14   12.36    4.88
   1   4 -13   -1.23    3.08
   1  -4 -13    8.47    4.53
   1  -4 -12   37.44    7.24
   1   4 -12   34.08    8.43
   1   4 -11   25.65    7.21
   1  -4 -11   10.84    4.26
   1   4 -10    7.23    3.85
   1  -4 -10    2.38    2.19
   1   4  -9    2.49    2.54
   1  -4  -9    0.37    1.77
   1  -4  -8    7.72    3.09
   1   4  -8    6.58    3.33
   1   4  -7  188.91   14.56
   1  -4  -7  170.63   11.20
   1   4  -6  146.02   12.02
   1  -4  -6  148.28    9.64
   1   4  -5  111.59    9.53
   1  -4  -5  109.78    7.68
  -1  -4   4 1322.98   25.76
   1  -4  -4 1338.95   26.24
   1   4  -4 1300.62   30.01
   1   4  -3  395.83   15.18
   1  -4  -3  365.70   14.49
  -1  -4   3  364.43   13.67
   1  -4  -2    2.14    1.66
   1   4  -2   -0.39    1.16
  -1  -4   2    2.34    1.20
  -1  -4   1   39.04    4.85
   1   4  -1   47.30    4.84
   1  -4  -1   41.26    5.43
   1  -4  -1   46.23    4.26
   1   4   0  732.61   14.93
   1  -4   0  725.87   17.32
   1  -4   0  704.50   22.12
   1  -4   1  251.43   12.34
   1  -4   1  262.95   10.97
  -1  -4  -1  234.01    5.97
  -1  -4  -2   54.16    2.78
   1  -4   2   51.76    5.38
   1  -4   2   66.40    6.86
  -1  -4  -3  123.70    5.94
   1  -4   3  137.39    9.51
  -1  -4  -4    9.21    1.65
   1  -4   4   11.61    2.83
  -1   4  -4    9.41    3.71
  -1  -4  -5   12.42    2.37
  -1   4  -5    3.29    2.28
  -1  -4  -6   65.22    5.74
  -1   4  -6   66.81   10.04
  -1  -4  -7   19.53    3.51
  -1   4  -7   23.56    5.97
  -1   4  -8   33.82    6.93
  -1  -4  -8   30.03    4.77
  -1   4  -9    1.20    1.92
  -1  -4  -9    1.96    2.26
  -1  -4 -10    1.18    1.75
  -1   4 -10    5.25    3.82
  -1  -4 -11    8.46    3.54
  -1   4 -11   13.88    5.55
  -1  -4 -12   -2.65    2.87
  -1   4 -12   -1.99    2.93
  -1   4 -13   -1.82    4.21
  -1  -4 -13    3.40    3.65
  -1   4 -14   27.67    8.94
   1  -5 -13   -2.46    3.07
   1   5 -13   -3.96    5.01
   1   5 -12   43.28    9.65
   1  -5 -12   33.76    7.04
   1  -5 -11   12.81    4.24
   1   5 -11   12.75    5.40
   1  -5 -10    2.03    2.62
   1   5 -10    2.04    2.39
   1  -5  -9    0.27    1.78
   1   5  -9    0.65    2.35
   1  -5  -8   54.54    6.89
   1   5  -8   56.78    8.95
   1  -5  -7    7.77    2.58
   1   5  -7    5.21    2.38
   1  -5  -6  205.45   11.65
   1   5  -6  234.40   15.64
  -1  -5   5    1.74    1.66
   1  -5  -5    3.39    1.66
   1   5  -5    3.43    2.28
   1  -5  -4   77.05    7.33
  -1  -5   4   83.09    7.53
   1   5  -4   91.22    8.24
   1  -5  -3  156.59    9.42
  -1  -5   3  140.88    9.74
   1   5  -3  150.40   10.03
   1  -5  -2  132.24   11.29
   1   5  -2  142.67    9.51
   1  -5  -2  133.93    7.82
  -1  -5   2  126.69    9.61
   1  -5  -1   35.80    4.01
   1   5  -1   37.42    4.55
  -1  -5   1   30.01    4.98
   1  -5  -1   33.58    5.69
   1  -5   0   32.41    5.46
   1   5   0   35.03    3.77
   1  -5   0   30.45    3.76
   1  -5   1    4.51    1.69
  -1  -5  -1    2.46    0.81
   1  -5   1    2.54    1.55
   1  -5   2  244.62   12.22
  -1  -5  -2  227.66    6.09
   1  -5   3    3.74    2.09
  -1   5  -3    3.02    2.22
  -1  -5  -3    3.18    1.01
   1  -5   3    4.07    2.02
  -1   5  -4    0.03    1.65
   1  -5   4    1.44    1.85
  -1  -5  -5   51.90    4.72
  -1   5  -5   51.78    9.12
  -1  -5  -6  214.80   10.02
  -1   5  -6  252.59   20.10
  -1  -5  -7    0.21    1.60
  -1   5  -7   -1.81    2.97
  -1   5  -8    0.60    1.94
  -1  -5  -8   -2.49    2.31
  -1  -5  -9    2.64    2.06
  -1   5  -9   -3.09    3.75
  -1  -5 -10   15.69    4.39
  -1   5 -10   18.14    6.10
  -1   5 -11    4.01    4.26
  -1  -5 -11   -2.72    3.03
  -1   5 -12   46.09   10.47
  -1   5 -13   -0.47    3.43
   1   6 -12   -2.10    3.53
   1   6 -11    4.01    3.81
   1   6 -10   10.20    4.88
   1  -6 -10    6.97    3.25
   1   6  -9   40.10    8.26
   1  -6  -9   38.85    6.20
   1  -6  -8    8.02    3.51
   1   6  -8   13.77    4.92
   1  -6  -7   12.34    3.38
   1   6  -7   21.22    5.27
   1  -6  -6   93.61    9.09
   1   6  -6  119.79   11.81
   1   6  -5   39.50    6.18
  -1  -6   5   35.14    5.27
   1  -6  -5   33.41    5.11
   1  -6  -4   16.74    3.09
  -1  -6   4   19.46    4.26
   1   6  -4   20.46    4.29
  -1  -6   3    3.89    2.21
   1   6  -3    4.88    2.01
   1  -6  -3    3.02    1.42
   1  -6  -2  104.84    7.01
   1   6  -2  103.85    8.34
  -1  -6   2   92.45    9.11
   1  -6  -2   96.76   10.62
   1  -6  -1  146.84    8.47
  -1  -6   1  143.65   11.95
   1  -6  -1  147.02   12.80
   1   6  -1  175.24   10.44
   1  -6   0   25.30    3.81
  -1  -6   0   22.14    4.98
   1   6   0   24.05    3.62
   1  -6   0   25.00    5.13
   1  -6   1   87.87    9.07
   1  -6   1   88.91    7.32
   1  -6   2   44.30    6.59
   1  -6   2   38.52    5.20
  -1   6  -3  158.03   12.97
   1  -6   3  194.09   13.53
  -1   6  -4  151.89   14.31
   1  -6   4  150.37   11.84
   1  -6   5    3.93    2.42
  -1   6  -5    4.50    3.41
  -1   6  -6    5.32    3.74
  -1   6  -7    5.16    2.82
  -1   6  -8    7.47    3.63
  -1   6  -9   30.49    7.73
  -1   6 -10   19.06    6.26
  -1   6 -11    3.35    4.52
  -1   6 -12   20.35    7.44
   1   7 -11    3.24    2.91
   1   7 -10   22.16    7.04
   1   7  -9    7.32    4.39
   1   7  -8    2.20    2.28
   1   7  -7    7.82    4.04
   1   7  -6    2.51    2.52
  -1  -7   6   -4.59    3.05
  -1  -7   5   -3.98    3.12
   1   7  -5   -2.87    2.10
   1  -7  -4  176.59   16.14
  -1  -7   4  179.75   13.55
   1   7  -4  191.75   12.95
  -1  -7   3   35.28    6.16
   1  -7  -3   35.39    7.23
   1  -7  -3   31.89    4.01
   1   7  -3   39.11    5.52
   1  -7  -2   24.71    3.62
   1  -7  -2   29.14    6.80
  -1  -7   2   26.50    5.47
   1   7  -2   28.43    4.42
   1   7  -1   29.98    4.25
   1  -7  -1   28.99    3.85
  -1  -7   1   29.59    6.11
   1  -7  -1   35.00    7.00
  -1  -7   0    4.21    2.73
   1  -7   0   -2.00    2.89
   1  -7   0    2.46    1.76
   1  -7   1    5.83    2.94
   1  -7   1    6.17    2.45
  -1  -7  -1    3.05    2.08
  -1   7  -2    3.31    2.31
   1  -7   2    4.88    2.27
   1  -7   2    7.25    3.38
  -1   7  -3    9.18    3.63
   1  -7   3   11.00    3.18
  -1   7  -4  277.72   20.31
   1  -7   4  278.41   17.66
   1  -7   5   14.81    4.41
  -1   7  -5   14.00    5.22
  -1   7  -6    9.68    4.48
  -1   7  -7    3.15    3.18
  -1   7  -8   45.38    8.73
  -1   7  -9    0.20    2.71
  -1   7 -10   15.07    6.28
  -1   7 -11   -2.53    3.86
   1   8 -10    1.81    3.79
   1   8  -9   -0.80    3.54
   1   8  -8   17.21    5.45
   1   8  -7   30.93    6.86
   1   8  -6   -1.11    2.58
   1  -8  -6   -0.95    3.04
  -1  -8   6   -2.39    2.15
  -1  -8   5    1.88    1.96
   1  -8  -5    2.65    2.99
   1   8  -5    6.06    2.89
  -1  -8   4   29.16    6.19
   1   8  -4   21.07    4.51
   1  -8  -4   27.58    7.12
  -1  -8   3    7.81    3.48
   1  -8  -3   11.44    4.95
   1   8  -3   18.09    4.48
  -1  -8   2   25.33    5.34
   1  -8  -2   29.82    6.91
   1  -8  -1   33.80    6.82
  -1  -8   1   35.66    6.94
   1  -8   0    9.10    4.21
   1  -8   0    5.18    2.10
  -1  -8   0    5.14    3.06
   1  -8   1  130.44   13.02
  -1   8  -1  100.47    9.95
  -1  -8  -1  117.55   13.26
  -1   8  -2  121.63   12.54
   1  -8   2  115.87   12.82
  -1  -8  -2  107.90   13.03
   1  -8   3    3.10    2.67
  -1   8  -3   -2.49    2.92
   1  -8   4    4.20    2.56
  -1   8  -4    0.82    2.61
   1  -8   5   11.88    4.67
  -1   8  -5    2.98    2.37
  -1   8  -6    2.14    2.74
  -1   8  -7   11.74    4.60
  -1   8  -8   -0.27    2.27
  -1   8  -9   14.40    5.80
   1   9  -8    0.98    3.43
   1  -9  -8   13.53    6.31
   1   9  -7  -12.74    5.60
   1  -9  -7   -0.41    3.32
   1  -9  -6   18.94    6.52
   1  -9  -5   25.41    7.30
  -1  -9   5   27.05    6.46
  -1  -9   4   -3.67    2.85
   1  -9  -4   -2.98    3.18
  -1  -9   3    8.48    4.08
   1  -9  -3    9.19    4.26
  -1  -9   2   46.61    8.36
   1  -9  -2   50.81    9.44
   1  -9  -1   16.91    5.76
  -1  -9   1   11.24    4.03
   1  -9   0    2.85    2.64
  -1  -9   0    3.56    3.33
  -1  -9  -1   23.30    6.80
   1  -9   1   19.39    5.41
   1  -9   2   40.25    8.73
  -1  -9  -2   32.61    7.96
  -1  -9  -3    0.43    2.38
   1  -9   3    2.58    2.39
   1  -9   4    1.60    2.55
  -1   9  -4   -5.67    3.70
  -1  -9  -4    3.20    3.87
   1  -9   5   11.35    4.29
  -1   9  -5   21.51    5.71
  -1   9  -6   52.50    8.91
  -1   9  -7   -1.96    2.66
  -1   9  -8   -7.87    4.81
   1 -10  -5   16.57    6.54
   1 -10  -4   -0.95    3.58
  -1 -10   4    3.46    3.12
  -1 -10   3   -3.36    4.44
   1 -10  -3   -0.07    2.67
  -1 -10   2    1.19    2.24
   1 -10  -2    3.49    4.07
   1 -10  -1   -0.81    2.15
  -1 -10   1   -4.19    3.47
  -1 -10   0   78.35   12.23
   1 -10   0   81.80   12.39
  -1 -10  -1    2.34    3.30
   1 -10   1    3.12    3.88
   1 -10   2   -0.50    3.44
  -1 -10  -2   -5.85    4.90
   1 -10   3   27.23    7.15
  -1 -10  -3   23.49    7.32
   1 -10   4    7.97    4.09
  -1 -10  -4    8.44    5.04
  -1 -10  -5    7.15    5.26
   1 -10   5    6.20    4.30
   2   0 -15   -3.10    3.92
   2   0 -14    6.28    4.36
   2   0 -13    3.54    3.38
   2   0 -12   16.08    5.76
   2   0 -11    2.89    3.01
   2   0 -10   79.40   10.42
   2   0  -9    1.88    2.29
   2   0  -8   27.51    5.56
   2   0  -7   -0.91    1.66
   2   0  -6  219.69   12.69
   2   0  -5   -0.33    0.98
   2   0  -4  584.09   17.37
   2   0  -3    0.73    1.22
  -2   0   2    0.24    0.40
   2   0  -2    0.16    0.37
   2   0  -2   -0.09    0.59
   2   0  -1   -2.31    1.00
  -2   0   1    0.51    0.48
   2   0   0   25.78    3.13
   2   0   1   -0.64    0.84
   2   0   2   45.02    3.71
   2   0   3    1.47    1.12
  -2   0  -4  232.31   13.99
  -2   0  -5   -0.37    1.62
  -2   0  -6   79.56    8.42
  -2   0  -7   -0.72    1.52
  -2   0  -8    5.56    2.54
  -2   0  -9   -3.94    3.18
  -2   0 -10   27.14    6.52
  -2   0 -11    6.04    4.02
  -2   0 -12   11.32    4.55
  -2   0 -13    6.98    4.65
  -2   0 -14   41.16    9.53
   2   1 -15    1.10    3.80
   2  -1 -15    3.38    4.25
   2   1 -14   11.25    6.82
   2  -1 -14    3.83    3.65
   2  -1 -13   25.73    7.20
   2   1 -13   22.37    6.77
   2   1 -12  136.07   15.36
   2  -1 -12  127.42   14.59
   2   1 -11   75.17   10.67
   2  -1 -11   75.04   10.79
   2   1 -10  128.93   13.41
   2  -1 -10  124.01   12.77
   2  -1  -9    0.85    2.09
   2   1  -9    0.79    1.92
   2   1  -8   25.17    5.35
   2  -1  -8   28.67    5.41
   2   1  -7   93.53    9.42
   2  -1  -7   90.97    9.27
   2  -1  -6    1.26    1.47
   2   1  -6    2.37    1.76
   2   1  -5  183.10   10.97
   2  -1  -5  178.47   10.44
   2   1  -4   11.85    2.79
   2  -1  -4   12.07    2.38
   2  -1  -3  460.55   13.59
   2   1  -3  437.05   13.53
   2   1  -2   17.45    2.41
   2  -1  -2   20.66    2.66
   2  -1  -2   19.33    2.42
   2  -1  -1   12.10    2.20
   2  -1  -1   11.19    1.69
   2   1  -1   10.20    1.53
  -2  -1   0   13.44    1.45
   2   1   0   18.13    1.84
   2  -1   0   19.54    2.89
   2  -1   0   21.31    2.36
   2  -1   1   21.46    2.99
  -2  -1  -1   23.15    2.17
   2   1   1   25.68    2.06
   2  -1   2  145.75    7.76
   2   1   2  150.69    5.61
   2  -1   3  129.91    7.73
  -2  -1  -3  102.05    7.70
   2  -1   4   88.13    6.84
  -2  -1  -4   73.84    6.92
  -2  -1  -5  190.21   10.44
  -2   1  -5  179.18   13.84
  -2  -1  -6  650.65   21.51
  -2   1  -6  589.45   26.83
  -2   1  -7  117.78   11.27
  -2  -1  -7  117.69   10.29
  -2  -1  -8  143.94   12.13
  -2   1  -8  144.11   12.73
  -2   1  -9   11.46    4.50
  -2  -1  -9    4.69    2.85
  -2  -1 -10   12.04    4.68
  -2   1 -10   12.30    4.35
  -2   1 -11    2.17    2.42
  -2  -1 -11    1.40    2.27
  -2  -1 -12    3.16    2.52
  -2   1 -12    0.63    2.86
  -2  -1 -13    0.25    2.74
  -2   1 -13    3.37    4.51
  -2   1 -14   -2.01    4.10
  -2  -1 -14    5.02    4.48
   2  -2 -14    8.92    4.81
   2   2 -14    7.45    4.46
   2  -2 -13   -1.53    2.75
   2   2 -13   -0.32    2.57
   2   2 -12    2.06    2.54
   2  -2 -12    7.90    4.36
   2  -2 -11   -0.98    2.35
   2   2 -11    6.88    4.14
   2   2 -10    2.04    2.49
   2  -2 -10    3.23    2.53
   2  -2  -9   70.79    8.81
   2   2  -9   73.46    9.74
   2   2  -8  126.76   11.98
   2  -2  -8  135.62   11.28
   2  -2  -7   51.56    6.52
   2   2  -7   48.21    7.02
   2  -2  -6   71.56    7.17
   2   2  -6   76.14    8.11
   2   2  -5   -1.28    1.80
   2  -2  -5   -1.76    1.21
   2  -2  -4  212.66   10.29
   2   2  -4  209.75   10.96
   2  -2  -3   22.74    3.14
   2   2  -3   18.16    3.03
  -2  -2   3   22.03    1.87
   2  -2  -2  134.36    7.52
   2  -2  -2  141.95    7.96
   2   2  -2  129.48    6.72
   2  -2  -1    4.62    1.97
   2  -2  -1    2.79    1.28
   2   2  -1    2.55    0.90
   2  -2   0   18.21    2.83
   2  -2   0   17.89    2.93
  -2  -2   0   14.57    1.33
   2   2   0   15.04    1.40
   2  -2   1  494.24   13.91
   2  -2   1  483.95   14.75
  -2  -2  -2  206.89    5.48
   2  -2   2  230.25   10.48
   2  -2   3   47.44    5.23
  -2  -2  -3   42.14    3.51
   2  -2   4   25.03    4.04
  -2  -2  -4   27.25    3.54
  -2   2  -5    7.09    3.29
  -2  -2  -5   11.89    2.68
  -2   2  -6   26.46    6.39
  -2  -2  -6   19.09    3.60
  -2  -2  -7    2.74    2.24
  -2   2  -7    2.19    2.74
  -2   2  -8    1.14    2.32
  -2  -2  -8    2.53    1.97
  -2   2  -9   51.97    8.63
  -2  -2  -9   43.94    6.90
  -2   2 -10    1.64    2.00
  -2  -2 -10   -1.08    2.44
  -2   2 -11    0.21    3.02
  -2  -2 -11    1.85    2.28
  -2   2 -12   46.25    9.72
  -2  -2 -12   47.70    8.74
  -2   2 -13   -2.14    3.30
  -2  -2 -13   -8.07    4.72
  -2  -2 -14    7.76    4.50
  -2   2 -14   10.13    5.23
   2   3 -14   14.31    6.44
   2  -3 -14   16.43    6.15
   2   3 -13    5.26    4.29
   2  -3 -13   13.59    5.72
   2   3 -12    4.33    4.09
   2  -3 -12    4.09    2.61
   2  -3 -11    3.19    2.81
   2   3 -11    0.68    3.24
   2  -3 -10  164.18   13.95
   2   3 -10  161.70   15.55
   2   3  -9   33.65    7.02
   2  -3  -9   29.61    5.71
   2   3  -8   18.02    4.82
   2  -3  -8   21.54    4.61
   2  -3  -7    6.20    2.52
   2   3  -7    6.98    3.20
   2  -3  -6   49.20    6.00
   2   3  -6   44.11    6.12
   2   3  -5 1178.44   29.59
   2  -3  -5 1169.33   26.63
   2  -3  -4  345.64   13.47
   2   3  -4  354.53   14.72
  -2  -3   4  321.97    9.29
  -2  -3   3   36.98    3.55
   2  -3  -3   42.94    4.69
   2   3  -3   38.08    4.43
   2   3  -2   61.95    4.84
   2  -3  -2   66.73    6.42
   2  -3  -2   63.35    6.15
   2  -3  -1  166.68    9.76
   2   3  -1  157.72    6.35
   2  -3  -1  164.53    9.39
   2  -3   0    6.84    1.99
   2  -3   0    7.37    2.03
   2   3   0    6.13    0.94
   2  -3   1   28.60    4.02
   2  -3   1   27.28    3.82
   2  -3   2   74.82    6.42
   2  -3   2   68.19    6.42
  -2  -3  -3  181.95    5.55
   2  -3   3  172.58   10.68
  -2  -3  -4  419.72   11.06
   2  -3   4  432.98   17.19
  -2   3  -5   32.68    6.69
  -2  -3  -5   43.08    4.30
  -2   3  -6    6.86    3.77
  -2  -3  -6   10.97    2.66
  -2  -3  -7    0.18    1.13
  -2   3  -7   -0.58    2.80
  -2  -3  -8   91.59    9.03
  -2   3  -8   88.85   12.05
  -2   3  -9   42.98    8.14
  -2  -3  -9   33.91    6.03
  -2   3 -10   61.67   10.36
  -2  -3 -10   64.22    8.52
  -2   3 -11    1.15    2.43
  -2  -3 -11    1.37    2.29
  -2  -3 -12   -5.28    3.82
  -2   3 -12   -1.54    3.90
  -2  -3 -13   17.62    5.45
  -2   3 -13   22.95    7.17
  -2   3 -14   11.38    6.66
  -2  -3 -14    9.99    5.15
   2  -4 -14    0.55    3.05
   2   4 -14    0.95    2.89
   2   4 -13   22.26    6.89
   2  -4 -13   22.03    6.50
   2  -4 -12   -1.20    3.14
   2   4 -12    0.75    2.86
   2  -4 -11   11.72    4.28
   2   4 -11   15.20    5.19
   2  -4 -10    6.43    3.51
   2   4 -10   -2.82    2.82
   2  -4  -9   17.33    4.32
   2   4  -9   19.24    5.65
   2  -4  -8   21.16    4.64
   2   4  -8   24.84    5.77
   2  -4  -7  133.12   10.34
   2   4  -7  128.56   11.83
   2   4  -6  125.91   10.91
   2  -4  -6  130.64    9.65
   2  -4  -5  557.88   18.75
   2   4  -5  576.30   21.63
  -2  -4   5  539.20   15.24
   2   4  -4  549.62   19.43
  -2  -4   4  550.59   16.40
   2  -4  -4  579.55   19.90
  -2  -4   3  110.37    7.36
   2  -4  -3  125.09    9.63
   2  -4  -3  127.57   10.29
   2   4  -3  134.52    8.59
  -2  -4   2   69.43    6.19
   2  -4  -2   79.72    7.14
   2  -4  -2   81.01    8.07
   2   4  -2   82.56    6.07
   2  -4  -1  237.73   13.21
   2   4  -1  241.49    8.62
   2  -4  -1  269.46   12.01
   2  -4   0  135.62    8.47
   2  -4   0  122.09    8.96
   2   4   0  127.50    4.69
   2  -4   1  190.67   10.63
   2  -4   1  197.70   11.75
   2  -4   2   18.14    3.67
   2  -4   2   17.56    3.61
   2  -4   3  147.91   10.31
   2  -4   3  165.13   10.81
   2  -4   4   18.61    3.87
  -2  -4  -4   13.36    1.75
  -2  -4  -5   31.38    3.29
  -2   4  -5   26.74    6.27
  -2  -4  -6   -2.12    1.62
  -2   4  -6    1.85    3.06
  -2   4  -7  111.30   14.70
  -2  -4  -7  116.71    8.49
  -2  -4  -8    1.14    1.85
  -2   4  -8   -1.00    2.29
  -2  -4  -9   -0.17    1.78
  -2   4  -9   -0.62    2.05
  -2   4 -10   26.52    6.55
  -2  -4 -10   19.31    4.43
  -2  -4 -11    9.83    3.62
  -2   4 -11   11.64    5.13
  -2  -4 -12    3.34    2.84
  -2   4 -12   -0.07    4.11
  -2   4 -13    0.08    3.05
  -2  -4 -13   -1.04    2.60
   2   5 -13    0.24    3.07
   2  -5 -13    0.46    2.82
   2  -5 -12   38.63    7.61
   2   5 -12   51.86   10.38
   2  -5 -11    0.48    2.24
   2   5 -11   -0.48    3.08
   2   5 -10    0.26    2.86
   2  -5 -10   -6.93    3.65
   2   5  -9    0.76    1.99
   2  -5  -9   -1.40    1.67
   2  -5  -8  111.44   10.14
   2   5  -8  120.41   12.49
   2   5  -7  107.21   11.23
   2  -5  -7   85.18    8.27
   2   5  -6  384.60   19.70
   2  -5  -6  375.88   17.71
  -2  -5   5    1.86    1.63
   2  -5  -5   -0.28    1.36
   2   5  -5   -1.06    2.07
   2  -5  -4   82.69    8.52
   2   5  -4   87.10    8.14
  -2  -5   4   81.13    7.17
   2  -5  -3  100.27   10.25
   2   5  -3  103.13    8.00
   2  -5  -3  102.89    8.81
  -2  -5   3   90.72    7.82
   2   5  -2  130.61    8.05
   2  -5  -2  125.29   11.21
   2  -5  -2  133.06    8.99
  -2  -5   2  120.06    9.48
   2  -5  -1   -0.20    1.16
   2   5  -1    1.89    1.05
   2  -5   0  412.49   15.64
   2  -5   0  396.49   17.96
   2   5   0  394.37    9.42
   2  -5   1    8.50    2.32
   2  -5   1    7.54    2.33
   2  -5   2  340.23   16.78
   2  -5   2  313.72   14.94
   2  -5   3    8.48    2.63
   2  -5   3   11.12    3.21
   2  -5   4   11.54    3.45
   2  -5   4   11.18    3.26
  -2   5  -5    4.37    3.02
  -2   5  -6  131.32   15.14
  -2  -5  -6  110.82    6.69
  -2  -5  -7   37.26    4.44
  -2   5  -7   45.20    9.40
  -2  -5  -8    3.58    1.74
  -2   5  -8    2.30    2.15
  -2   5  -9    3.22    2.02
  -2  -5  -9    0.24    1.57
  -2  -5 -10   10.70    3.51
  -2   5 -10    5.23    3.49
  -2   5 -11   -4.26    4.32
  -2   5 -12   32.38    8.72
  -2   5 -13    5.01    5.32
   2   6 -12   13.89    5.76
   2   6 -11   -0.27    3.07
   2  -6 -11    1.41    2.90
   2   6 -10    3.42    3.96
   2  -6 -10    2.71    2.56
   2  -6  -9   42.49    6.84
   2   6  -9   53.68    9.67
   2   6  -8    3.79    2.59
   2  -6  -8    0.44    2.00
   2   6  -7  197.31   15.46
   2  -6  -7  186.80   13.83
  -2  -6   6  192.85   12.25
   2  -6  -6  199.39   14.42
   2   6  -6  219.52   15.44
   2  -6  -5   10.83    3.32
   2   6  -5   14.08    3.80
  -2  -6   5   11.29    3.11
   2  -6  -4   60.24    8.89
   2   6  -4   65.40    7.26
  -2  -6   4   55.60    6.68
   2  -6  -4   66.56    7.46
   2  -6  -3   13.82    2.98
  -2  -6   3    9.76    2.95
   2   6  -3   11.28    2.94
   2  -6  -3   11.97    4.45
   2  -6  -2   61.86    6.16
   2  -6  -2   63.15    8.74
  -2  -6   2   54.26    7.14
   2   6  -2   63.67    6.13
   2   6  -1  128.90    7.30
   2  -6  -1  123.44   11.65
   2  -6  -1  135.57    9.09
  -2  -6   1  116.03   10.57
   2  -6   0  132.62   11.58
   2  -6   0  132.13    9.22
   2  -6   1  277.09   13.90
   2  -6   1  295.34   17.31
   2  -6   2    7.90    2.80
   2  -6   2   11.27    3.54
   2  -6   3  130.24   10.60
   2  -6   3  148.45   12.31
   2  -6   4    8.44    2.86
  -2   6  -4    8.41    3.77
   2  -6   4   10.33    3.35
  -2   6  -5    6.78    4.38
  -2   6  -6    4.44    4.32
  -2   6  -7   -3.13    3.01
  -2   6  -8   15.83    6.05
  -2   6  -9   53.65   10.23
  -2   6 -10    4.06    4.02
  -2   6 -11   10.98    5.27
  -2   6 -12   11.51    5.87
   2   7 -11    2.96    3.55
   2   7 -10   45.96    9.44
   2   7  -9    3.33    3.47
   2   7  -8   11.94    4.23
   2   7  -7    0.45    2.35
   2  -7  -6    8.50    2.97
   2   7  -6    9.28    3.60
   2  -7  -6    8.00    3.93
  -2  -7   6    1.17    2.00
  -2  -7   5    4.44    2.64
   2  -7  -5    6.91    3.75
   2   7  -5    8.23    3.26
   2  -7  -5    0.60    1.62
   2  -7  -4  260.12   13.53
   2  -7  -4  256.96   19.58
  -2  -7   4  249.30   15.59
   2   7  -4  258.62   14.82
   2  -7  -3    6.42    2.27
  -2  -7   3    4.06    2.18
   2   7  -3    3.65    1.71
   2  -7  -3    4.09    2.33
   2  -7  -2  130.99   13.32
   2   7  -2  128.74    8.75
   2  -7  -2  132.60    9.24
  -2  -7   2  123.66   11.55
  -2  -7   1    0.81    1.68
   2  -7  -1    2.64    1.54
   2  -7  -1   -0.64    2.59
   2  -7   0   17.10    4.72
   2  -7   0   20.39    4.15
   2  -7   1   11.16    2.86
   2  -7   1   17.36    5.02
   2  -7   2   20.42    4.25
   2  -7   2   23.44    5.25
   2  -7   3   11.00    3.41
   2  -7   3    7.07    2.97
   2  -7   4  248.31   17.09
  -2   7  -4  228.80   18.32
  -2   7  -5    7.57    4.74
   2  -7   5   14.25    4.69
  -2   7  -6   15.71    5.87
  -2   7  -7    1.23    2.63
  -2   7  -8   18.53    6.57
  -2   7  -9   -3.62    3.06
  -2   7 -10   22.16    6.98
  -2   7 -11    0.93    3.73
   2   8 -10    3.03    3.25
   2  -8 -10    5.40    3.85
   2  -8  -9   20.09    6.76
   2   8  -9   16.93    5.42
   2   8  -8   45.97    8.55
   2  -8  -8   42.56    9.42
   2  -8  -7   35.22    8.61
   2   8  -7   26.83    6.42
  -2  -8   6   -3.97    3.31
   2  -8  -6   -1.48    2.94
   2   8  -6    3.09    2.91
   2  -8  -5    5.22    2.96
   2   8  -5    6.52    2.89
  -2  -8   5    4.30    3.06
   2  -8  -4   29.54    7.22
  -2  -8   4   26.27    5.94
   2   8  -4   28.93    5.43
   2  -8  -3   -0.37    2.40
  -2  -8   3   -0.94    2.22
  -2  -8   2   82.39   10.29
   2  -8  -2   96.50   12.27
   2  -8  -1   62.98    6.64
  -2  -8   1   63.01    9.19
   2  -8  -1   62.48    9.39
   2  -8   0    0.92    2.34
  -2  -8   0   -3.58    3.02
   2  -8   0    1.76    1.69
   2  -8   1  137.98   10.56
  -2  -8  -1  141.16   14.53
   2  -8   1  169.00   15.45
   2  -8   2  116.37   12.67
   2  -8   2   95.62    9.26
   2  -8   3   17.18    4.98
  -2   8  -3   17.51    5.18
  -2   8  -4    5.28    3.70
   2  -8   4    2.89    1.89
  -2   8  -5   15.35    6.49
   2  -8   5    6.02    3.65
  -2   8  -6    8.10    5.59
  -2   8  -7   20.28    7.46
  -2   8  -8    4.70    3.86
  -2   8  -9    7.08    4.05
   2  -9  -8   22.33    7.25
   2  -9  -7   -4.96    5.06
   2  -9  -6   32.11    9.00
   2  -9  -5    5.33    4.10
  -2  -9   5   15.02    4.49
  -2  -9   4    4.06    3.14
   2  -9  -4    1.46    2.42
  -2  -9   3    8.04    3.65
   2  -9  -3   12.44    4.89
  -2  -9   2   33.91    7.07
   2  -9  -2   41.05    8.43
  -2  -9   1   10.54    4.48
   2  -9  -1   13.97    5.06
   2  -9   0   27.63    6.85
  -2  -9   0   20.39    5.98
  -2  -9  -1   18.46    6.35
   2  -9   1   18.02    6.09
  -2  -9  -2   50.13    9.58
  -2   9  -2   52.90    9.03
   2  -9   2   63.25   10.24
   2  -9   3   -0.04    2.82
  -2   9  -3   -5.13    3.98
   2  -9   4   -1.27    3.26
  -2   9  -4   -1.32    3.36
   2  -9   5    5.62    3.29
  -2   9  -5    7.38    4.36
  -2   9  -6   58.21   10.43
  -2   9  -7    4.14    4.15
   2 -10  -5   23.84    7.91
   2 -10  -4    7.55    4.41
  -2 -10   3   -5.56    3.89
   2 -10  -3    3.58    3.75
   2 -10  -2   -1.84    3.14
  -2 -10   2    1.19    2.90
   2 -10  -1   17.09    5.90
  -2 -10   1   11.93    4.98
  -2 -10   0   90.32   13.11
   2 -10   0   96.24   13.49
  -2 -10  -1   10.67    5.26
   2 -10   1    5.01    3.80
   2 -10   2    1.64    2.48
  -2 -10  -2   -3.43    4.32
   2 -10   3   31.23    7.54
  -2 -10  -3   19.98    7.01
   2 -10   4    7.56    4.24
  -2 -10  -4    9.32    4.97
   3   0 -15   -9.95    5.92
   3   0 -14   28.37    7.81
   3   0 -13   -5.52    4.48
   3   0 -12   28.02    7.11
   3   0 -11   -4.95    3.07
   3   0 -10   16.16    5.17
   3   0  -9    2.70    2.45
   3   0  -8    3.70    2.50
   3   0  -7   -0.32    1.76
   3   0  -6  253.72   14.17
   3   0  -5    0.10    1.19
   3   0  -4    7.08    1.30
   3   0  -4    7.55    2.25
   3   0  -3    0.25    0.95
   3   0  -3    1.25    0.77
   3   0  -2  561.64   15.02
   3   0  -1    1.42    0.91
   3   0   0  892.30   21.01
   3   0   1    0.76    0.94
   3   0   2   15.89    2.71
   3   0   3    0.02    0.92
   3   0   4  619.07   18.15
  -3   0  -5    1.19    1.77
  -3   0  -6   92.88   11.97
  -3   0  -7    3.00    2.40
  -3   0  -8   13.35    4.27
  -3   0  -9    3.63    2.95
  -3   0 -10   28.48    6.87
  -3   0 -11   -0.85    2.81
  -3   0 -12  113.15   14.71
  -3   0 -13   -4.00    4.40
  -3   0 -14   -0.47    3.69
   3  -1 -15   -5.51    5.14
   3   1 -15    7.03    6.30
   3   1 -14   13.26    5.57
   3  -1 -14   12.61    5.54
   3  -1 -13   16.34    5.84
   3   1 -13   15.16    5.41
   3  -1 -12  111.44   13.70
   3   1 -12  125.03   14.77
   3  -1 -11   23.91    6.14
   3   1 -11   23.01    6.30
   3   1 -10    4.98    3.35
   3  -1 -10    5.32    3.11
   3   1  -9    6.30    3.51
   3  -1  -9    2.74    2.47
   3  -1  -8    4.41    2.37
   3   1  -8    4.37    2.52
   3  -1  -7   42.16    6.43
   3   1  -7   41.20    6.51
   3   1  -6    2.76    1.84
   3  -1  -6   -0.04    1.64
   3   1  -5   87.84    7.82
   3  -1  -5   95.80    8.04
   3  -1  -4   15.73    2.60
   3  -1  -4   19.60    3.49
   3   1  -4   16.84    3.38
   3  -1  -3  154.27    8.66
   3  -1  -3  147.14    7.04
   3   1  -3  142.17    8.19
   3  -1  -2  126.24    7.42
   3  -1  -2  142.20    6.89
   3   1  -2  123.13    6.83
   3   1  -1  220.86    8.34
   3  -1  -1  249.53    8.85
   3  -1  -1  250.37   11.63
   3   1   0   51.81    4.53
   3  -1   0   55.26    5.75
   3  -1   1   12.90    2.68
   3   1   1   12.43    1.99
   3   1   2  137.72    6.48
   3  -1   2  136.93    8.32
   3  -1   3   28.21    3.94
   3   1   3   26.45    3.18
   3  -1   4  580.61   18.69
  -3  -1  -4  517.87   19.53
   3  -1   5  182.12   11.19
  -3  -1  -5  177.91   13.11
  -3  -1  -6  469.70   20.53
  -3   1  -6  493.97   25.30
  -3   1  -7  130.92   13.53
  -3  -1  -7  127.49   10.59
  -3  -1  -8   65.70    8.33
  -3   1  -8   59.21    9.59
  -3   1  -9    4.46    2.29
  -3  -1  -9    9.47    3.70
  -3   1 -10    6.80    3.69
  -3  -1 -10    3.55    2.47
  -3   1 -11   18.93    5.82
  -3  -1 -11   24.71    6.44
  -3  -1 -12    4.37    3.29
  -3   1 -12   10.29    4.83
  -3  -1 -13    2.01    2.72
  -3   1 -13    5.11    4.04
  -3  -1 -14   10.66    5.31
  -3   1 -14    8.24    4.99
   3  -2 -14   -4.35    4.92
   3   2 -14    0.28    2.90
   3   2 -13    1.10    3.21
   3  -2 -13   -6.48    4.89
   3  -2 -12   12.17    4.29
   3   2 -12   16.42    5.83
   3   2 -11   -0.13    2.21
   3  -2 -11   -2.08    3.31
   3   2 -10   25.51    6.63
   3  -2 -10   19.28    5.09
   3   2  -9    3.29    3.15
   3  -2  -9    6.38    3.17
   3  -2  -8   79.57    9.06
   3   2  -8   78.83    9.32
   3  -2  -7   61.43    7.36
   3   2  -7   61.28    7.75
   3   2  -6    4.40    2.32
   3  -2  -6    5.81    2.46
   3   2  -5    1.62    1.71
   3  -2  -5    1.01    1.23
   3   2  -4  335.82   13.94
   3  -2  -4  359.81   14.66
   3  -2  -4  342.90   13.73
   3  -2  -3  188.88    9.81
   3   2  -3  174.11    9.44
   3  -2  -3  177.00    9.55
   3   2  -2   48.75    4.30
   3  -2  -2   53.13    4.94
   3  -2  -2   58.13    5.93
   3   2  -1    6.01    1.61
   3  -2  -1    4.66    1.61
   3  -2  -1    5.19    1.81
   3   2   0   12.86    1.78
   3  -2   0   16.37    3.21
   3  -2   0   14.25    2.74
   3  -2   1    7.61    2.18
   3  -2   1    7.61    2.48
   3   2   1    6.57    1.25
   3  -2   2  727.93   20.59
   3   2   2  726.70   11.98
  -3  -2  -3  356.00   12.92
   3  -2   3  365.10   15.09
  -3  -2  -4   69.18    6.18
   3  -2   4   79.62    7.51
  -3  -2  -5   64.61    6.05
   3  -2   5   69.64    7.51
  -3   2  -6   16.38    4.66
  -3  -2  -6   17.15    3.80
  -3   2  -7   -3.31    3.37
  -3  -2  -7    0.94    1.70
  -3  -2  -8   43.74    6.83
  -3   2  -8   45.26    9.70
  -3  -2  -9    3.39    2.35
  -3   2  -9    6.06    3.27
  -3  -2 -10  115.09   12.22
  -3   2 -10  115.11   13.63
  -3   2 -11   13.03    5.49
  -3  -2 -11   20.04    5.62
  -3  -2 -12    9.42    4.23
  -3   2 -12   10.94    5.40
  -3   2 -13    1.06    2.81
  -3  -2 -13    4.67    3.64
  -3  -2 -14   18.63    6.28
  -3   2 -14   21.45    7.44
   3   3 -14   16.18    5.62
   3  -3 -14   25.50    7.77
   3   3 -13   -1.12    2.51
   3  -3 -13    2.26    2.76
   3   3 -12    9.75    5.17
   3  -3 -12   -0.97    3.04
   3  -3 -11    1.93    2.11
   3   3 -11   -0.66    2.29
   3  -3 -10   74.19    9.61
   3   3 -10   73.85   10.53
   3   3  -9   14.65    4.74
   3  -3  -9   14.86    4.19
   3   3  -8   15.21    4.28
   3  -3  -8   15.34    4.17
   3   3  -7   14.75    4.03
   3  -3  -7   14.84    3.85
   3   3  -6    4.97    2.20
   3  -3  -6    4.82    2.18
   3  -3  -5   56.51    6.19
   3   3  -5   65.60    6.92
   3   3  -4  150.62    9.58
   3  -3  -4  153.27   10.49
  -3  -3   4  145.30    5.82
   3  -3  -4  152.50    9.70
   3  -3  -3    3.78    1.57
   3   3  -3    1.34    0.82
   3  -3  -3    2.80    2.05
   3   3  -2  356.78   11.79
   3  -3  -2  366.03   17.04
   3  -3  -2  386.36   15.57
   3   3  -1  243.99    8.23
   3  -3  -1  250.40   13.28
   3  -3  -1  263.35   12.43
   3  -3   0   56.23    5.98
   3  -3   0   54.88    5.95
   3   3   0   48.44    2.88
   3  -3   1   11.64    2.85
   3  -3   1   13.89    2.91
   3  -3   2   60.33    6.41
   3  -3   2   58.54    6.46
  -3  -3  -3   98.45    4.29
   3  -3   3   98.44    8.60
  -3  -3  -4  683.04   14.58
   3  -3   4  684.33   23.36
   3  -3   5  122.71   10.41
  -3  -3  -5  118.96    7.30
  -3  -3  -6   49.32    5.55
  -3   3  -6   37.97    8.36
  -3   3  -7   12.73    5.27
  -3  -3  -7   15.11    3.54
  -3   3  -8   76.68   13.59
  -3  -3  -8   81.52    8.54
  -3   3  -9    0.21    2.84
  -3  -3  -9    5.50    2.80
  -3   3 -10   17.12    5.68
  -3  -3 -10   16.74    4.72
  -3   3 -11   -0.13    3.06
  -3  -3 -11    1.45    2.41
  -3  -3 -12   16.23    5.39
  -3   3 -12   15.14    5.92
  -3  -3 -13   29.28    7.47
  -3   3 -13   24.47    8.35
  -3   3 -14   -5.19    5.28
  -3  -3 -14    1.40    2.73
   3   4 -14    9.69    5.24
   3  -4 -14   12.62    5.90
   3   4 -13   -2.19    4.60
   3  -4 -13    5.24    3.94
   3  -4 -12    4.75    3.49
   3   4 -12    2.47    3.03
   3   4 -11    5.53    3.73
   3  -4 -11    5.24    3.42
   3  -4 -10    6.19    3.28
   3   4 -10    4.60    3.20
   3  -4  -9   49.79    7.58
   3   4  -9   59.98    9.29
   3   4  -8    3.60    3.24
   3  -4  -8   -0.33    1.68
   3  -4  -7   41.69    6.20
   3   4  -7   45.78    7.07
   3   4  -6  226.04   14.60
   3  -4  -6  229.59   13.49
   3   4  -5    3.71    1.68
   3  -4  -5    0.51    2.08
  -3  -4   5    6.16    1.67
   3  -4  -5    2.64    1.79
   3  -4  -4    0.58    1.91
   3   4  -4    1.58    1.14
  -3  -4   4   -1.75    1.43
  -3  -4   3   32.70    4.08
   3  -4  -3   30.81    5.25
   3   4  -3   37.76    4.53
   3  -4  -3   37.76    5.60
   3  -4  -2  280.29   15.12
   3  -4  -2  299.39   15.42
   3   4  -2  289.93   11.03
   3  -4  -1  352.48   15.82
   3  -4  -1  349.35   16.00
   3   4  -1  344.79   10.14
   3   4   0  247.55    6.12
   3  -4   0  290.24   14.81
   3  -4   0  279.03   13.59
   3  -4   1  282.49   14.50
   3  -4   1  279.91   13.99
   3  -4   2    4.34    1.91
   3  -4   2    4.11    2.11
   3  -4   3   27.26    4.94
   3  -4   3   22.43    4.42
  -3  -4  -4   73.91    3.73
   3  -4   4   85.59    8.51
   3  -4   5   63.51    7.94
  -3  -4  -5   61.93    4.54
  -3   4  -6   58.69    9.91
  -3  -4  -6   66.08    5.66
  -3   4  -7   70.48   12.70
  -3  -4  -7   86.58    7.33
  -3  -4  -8   13.84    3.57
  -3   4  -8    6.98    4.81
  -3   4  -9   18.18    6.90
  -3  -4  -9   23.03    4.63
  -3   4 -10   20.92    6.34
  -3  -4 -10   20.92    4.96
  -3   4 -11    4.84    4.19
  -3  -4 -11    2.81    2.55
  -3   4 -12   56.18   11.78
  -3  -4 -12   29.77    6.82
  -3   4 -13   -6.19    5.46
   3   5 -13   -2.05    4.09
   3  -5 -13   -0.36    2.93
   3  -5 -12   41.90    8.18
   3   5 -12   36.93    8.65
   3  -5 -11    4.59    3.22
   3   5 -11   -1.97    3.57
   3   5 -10    4.96    3.99
   3  -5 -10    2.88    2.48
   3  -5  -9   -0.81    2.23
   3   5  -9    2.39    2.48
   3   5  -8  171.50   14.80
   3  -5  -8  163.67   12.75
   3  -5  -7   13.76    3.57
   3   5  -7   18.25    4.99
   3  -5  -6  372.03   19.07
   3   5  -6  354.40   18.66
   3  -5  -6  361.92   20.66
   3   5  -5   -2.68    2.11
  -3  -5   5    1.21    1.18
   3  -5  -5   -2.50    2.52
   3  -5  -5   -5.58    3.21
   3   5  -4  148.96   10.45
   3  -5  -4  156.55   13.08
  -3  -5   4  120.81    8.15
   3  -5  -4  148.50   12.36
  -3  -5   3   69.37    6.92
   3   5  -3   80.46    7.00
   3  -5  -3   88.30    9.62
   3  -5  -3   78.18    8.54
   3  -5  -2   26.21    4.40
   3   5  -2   25.18    3.38
   3  -5  -2   28.85    5.42
   3  -5  -1    4.26    1.84
   3   5  -1    4.97    1.47
   3  -5  -1    0.48    1.30
   3  -5   0  375.62   18.37
   3  -5   0  375.67   16.52
   3  -5   1   23.04    4.81
   3  -5   1   20.04    3.82
   3  -5   2  345.09   16.72
   3  -5   2  358.98   18.03
   3  -5   3   23.81    4.73
   3  -5   3   25.26    5.01
   3  -5   4    8.33    3.18
   3  -5   5    8.07    2.99
  -3   5  -6   87.66   12.32
  -3   5  -7    9.64    5.43
  -3   5  -8   23.90    8.67
  -3   5  -9    5.42    4.40
  -3   5 -10   10.09    4.63
  -3   5 -11   14.10    6.13
  -3   5 -12    8.11    4.92
   3   6 -12   10.77    4.89
   3  -6 -11    4.62    3.61
   3   6 -11    5.65    3.69
   3   6 -10    7.27    4.01
   3  -6 -10    5.77    3.33
   3  -6  -9   41.96    7.35
   3   6  -9   47.97    8.90
   3   6  -8   14.40    4.37
   3  -6  -8   17.40    5.56
   3  -6  -8   13.43    4.53
   3   6  -7  110.70   11.63
   3  -6  -7  116.07   11.75
   3  -6  -7   98.23   12.14
   3  -6  -6   44.27    7.98
   3   6  -6   47.68    7.27
  -3  -6   6   34.87    4.96
   3  -6  -6   42.14    7.37
   3  -6  -5   54.30    7.90
  -3  -6   5   52.00    6.10
   3   6  -5   50.63    6.85
   3  -6  -5   55.17    8.95
   3  -6  -4  175.72   15.10
   3  -6  -4  164.57   12.69
   3   6  -4  163.53   11.30
  -3  -6   4  147.19   10.43
   3   6  -3   39.97    5.14
   3  -6  -3   45.73    7.68
  -3  -6   3   40.20    5.93
   3  -6  -3   44.09    6.22
   3  -6  -2   23.77    5.22
   3   6  -2   22.54    3.39
  -3  -6   2   26.48    5.02
   3  -6  -2   24.55    4.29
   3   6  -1   57.78    4.52
   3  -6  -1   64.28    8.28
   3  -6  -1   68.17    7.18
   3  -6   0  107.65   10.95
   3  -6   0  109.30    9.28
   3  -6   1  140.66   10.73
   3  -6   1  164.40   13.57
   3  -6   2   84.93    9.66
   3  -6   2   80.41    8.60
   3  -6   3  117.87   11.23
   3  -6   3  110.19   10.49
   3  -6   4   17.49    4.57
   3  -6   4   21.86    5.25
  -3   6  -5   35.18    7.81
   3  -6   5   47.39    7.22
  -3   6  -6    2.25    2.97
  -3   6  -7    3.53    3.29
  -3   6  -8   13.03    6.87
  -3   6  -9   12.03    6.53
  -3   6 -10    1.27    2.79
  -3   6 -11    5.69    3.90
  -3   6 -12    6.66    5.58
   3   7 -11   -3.35    4.50
   3  -7 -11   -3.53    4.20
   3   7 -10  119.72   14.36
   3  -7 -10  110.89   14.87
   3   7  -9   23.33    6.86
   3  -7  -9   14.87    6.13
   3  -7  -8   37.89    7.19
   3   7  -8   51.36    8.70
   3  -7  -8   54.69   10.39
   3   7  -7    3.43    2.67
   3  -7  -7    4.39    3.59
   3  -7  -7    4.46    3.17
   3  -7  -6   -0.88    3.14
   3   7  -6   -0.08    2.38
   3  -7  -6    5.83    4.16
   3   7  -5    6.54    3.10
   3  -7  -5    7.53    3.73
   3  -7  -5    7.70    3.09
  -3  -7   5    1.83    1.52
   3  -7  -4  153.38   15.14
   3   7  -4  133.23   10.41
  -3  -7   4  124.80   10.64
   3  -7  -4  151.17   11.58
   3  -7  -3    9.62    4.24
   3   7  -3    5.60    2.00
   3  -7  -3    5.56    1.49
  -3  -7   3    9.54    3.29
   3  -7  -2  343.93   21.28
  -3  -7   2  311.48   18.40
   3  -7  -2  340.94   16.44
   3  -7  -1    2.82    1.98
   3  -7  -1    0.87    1.77
   3  -7   0   29.86    6.16
   3  -7   0   32.71    5.47
   3  -7   1   18.34    5.02
   3  -7   1   17.89    4.31
   3  -7   2    4.04    2.36
   3  -7   2    2.87    2.24
   3  -7   3    9.14    3.08
   3  -7   3    9.69    3.17
   3  -7   4   70.67    9.12
   3  -7   4   76.87   10.04
  -3   7  -5    2.15    2.54
  -3   7  -6    5.17    3.41
  -3   7  -7   11.65    7.21
  -3   7  -8    3.80    3.99
  -3   7  -9   14.08    6.19
  -3   7 -10   16.98    6.27
   3   8  -9   16.97    6.04
   3  -8  -9   16.06    6.59
   3   8  -8   63.85   10.03
   3  -8  -8   67.14   12.21
   3   8  -7   45.66    8.00
   3  -8  -7   50.47   10.28
   3   8  -6    4.19    2.90
   3  -8  -6   12.38    5.28
   3   8  -5    0.65    1.66
   3  -8  -5    5.99    3.40
  -3  -8   5    3.20    2.48
   3  -8  -4   16.90    5.47
  -3  -8   4   12.16    3.78
   3  -8  -3    1.27    1.50
  -3  -8   3   -0.42    2.52
   3  -8  -3   -0.39    2.12
  -3  -8   2   66.58    9.42
   3  -8  -2   72.81    7.92
   3  -8  -2   67.72   10.12
   3  -8  -1   34.08    7.04
   3  -8  -1   36.51    5.82
  -3  -8   1   28.32    6.27
   3  -8   0   -2.62    3.22
   3  -8   0   -1.91    2.31
  -3  -8   0    5.45    3.83
   3  -8   1  105.91   12.56
   3  -8   1   89.77    9.23
   3  -8   2   32.27    7.11
   3  -8   2   28.65    5.65
   3  -8   3    9.61    3.33
   3  -8   3   11.09    4.13
   3  -8   4    8.04    3.64
  -3   8  -4    1.77    2.97
  -3   8  -5    4.07    3.92
  -3   8  -6    8.54    4.92
  -3   8  -7   22.99    8.85
  -3   8  -8   -4.20    4.63
  -3   8  -9    7.06    4.69
   3  -9  -7   -3.00    3.95
   3  -9  -6   26.48    8.08
   3  -9  -5    5.16    3.93
  -3  -9   4   24.64    5.73
   3  -9  -4   28.92    7.57
  -3  -9   3   12.89    4.60
   3  -9  -3   11.32    4.37
  -3  -9   2    6.21    3.43
   3  -9  -2   10.42    4.62
   3  -9  -1   35.98    7.91
  -3  -9   1   36.18    7.73
   3  -9   0   25.88    6.91
  -3  -9   0   21.90    6.17
   3  -9   1    4.92    2.25
  -3  -9  -1    7.78    4.77
   3  -9   1    5.42    2.93
   3  -9   2   17.24    4.37
   3  -9   2   21.12    6.12
   3  -9   3   -2.35    2.03
  -3   9  -3    5.64    3.62
   3  -9   4   -4.23    4.16
  -3   9  -4    0.68    3.20
  -3   9  -5    9.93    5.24
  -3   9  -6   17.29    7.12
  -3   9  -7   15.30    7.18
   3 -10  -4    8.12    4.69
  -3 -10   3    4.49    3.70
   3 -10  -3   -7.09    5.85
   3 -10  -2    5.74    4.18
  -3 -10   2   -3.60    3.39
   3 -10  -1   25.72    7.60
  -3 -10   1   12.13    4.62
  -3 -10   0   27.34    7.05
   3 -10   0   35.38    8.77
   3 -10   1   -2.72    2.64
  -3 -10  -1   -2.08    3.45
   3 -10   2   -4.61    4.17
  -3 -10  -2   -1.86    2.87
   3 -10   3   17.25    5.99
  -3 -10  -3   14.37    6.24
   3 -10   4    3.55    3.40
   4   0 -15   -3.48    4.48
   4   0 -14   50.99   10.68
   4   0 -13   -1.61    2.95
   4   0 -12   12.82    5.39
   4   0 -11    0.80    2.25
   4   0 -10   19.74    5.39
   4   0  -9   -1.44    2.57
   4   0  -8   60.62    8.19
   4   0  -8   46.42    4.35
   4   0  -7   -2.02    2.26
   4   0  -7   -0.64    0.86
   4   0  -6 1040.64   17.36
   4   0  -6 1123.63   29.80
   4   0  -5   -0.57    1.25
   4   0  -5   -0.51    0.73
   4   0  -4   30.41    4.51
   4   0  -4   28.87    2.56
   4   0  -3    0.32    1.15
   4   0  -2   41.04    4.71
   4   0  -1    0.33    1.27
   4   0   0  404.11   16.33
   4   0   1   -0.16    1.11
   4   0   2 1356.25   26.57
   4   0   3    0.56    0.97
   4   0   4  371.80   15.53
   4   0   5   -1.55    1.50
  -4   0  -6   96.59   11.65
  -4   0  -7    0.48    2.43
  -4   0  -8  216.79   18.92
  -4   0  -9   -2.38    2.40
  -4   0 -10   -3.06    3.38
  -4   0 -11    1.09    3.22
  -4   0 -12  139.70   16.60
  -4   0 -13    4.61    3.92
  -4   0 -14   12.32    6.86
   4   1 -14    7.86    5.76
   4  -1 -14    1.60    3.26
   4   1 -13    1.71    2.60
   4  -1 -13   -2.62    3.39
   4  -1 -12   24.78    6.32
   4   1 -12   21.03    6.21
   4   1 -11   19.65    5.67
   4  -1 -11   21.52    5.70
   4  -1 -10    8.47    2.74
   4   1 -10   17.25    5.15
   4   1  -9    0.96    2.12
   4  -1  -9    3.40    2.83
   4  -1  -8   10.81    3.83
   4   1  -8   10.48    3.79
   4   1  -7    3.68    2.49
   4  -1  -7    1.25    1.89
   4  -1  -7    3.37    1.41
   4  -1  -6   40.59    5.76
   4   1  -6   39.42    5.91
   4  -1  -6   37.34    4.32
   4  -1  -5   -1.04    1.42
   4  -1  -5    1.16    0.89
   4   1  -5    1.61    1.17
   4  -1  -4   35.81    5.15
   4   1  -4   29.31    4.27
   4  -1  -4   32.64    3.63
   4   1  -3  504.18   16.36
   4  -1  -3  531.78   14.26
   4  -1  -3  525.08   17.66
   4   1  -2   63.78    5.77
   4  -1  -2   75.08    5.26
   4  -1  -2   77.02    6.82
   4  -1  -1   50.89    4.63
   4   1  -1   36.47    4.23
   4  -1  -1   49.07    6.21
   4  -1   0  172.63   11.17
   4   1   0  174.61    9.88
   4  -1   1    6.19    1.97
   4   1   1    4.90    1.60
   4   1   2 1026.60   21.03
   4  -1   2 1037.99   25.22
   4   1   3   29.80    3.82
   4  -1   3   29.21    4.54
   4   1   4  577.31   17.43
   4  -1   4  581.66   20.30
  -4  -1  -5   51.84    6.96
   4  -1   5   52.05    6.47
  -4   1  -6  178.83   14.25
   4  -1   6  203.41   13.31
  -4  -1  -6  180.72   15.16
  -4  -1  -7   42.97    7.30
  -4   1  -7   43.63    8.27
  -4   1  -8    1.22    3.34
  -4  -1  -8    7.40    3.36
  -4  -1  -9   -0.59    2.56
  -4   1  -9   -0.02    2.40
  -4   1 -10   17.59    5.79
  -4  -1 -10   17.39    4.91
  -4  -1 -11    2.82    2.42
  -4   1 -11    5.71    3.72
  -4  -1 -12    4.04    2.98
  -4   1 -12    4.55    3.56
  -4  -1 -13    8.02    4.65
  -4   1 -13   -4.39    4.69
  -4   1 -14    7.66    5.00
  -4  -1 -14   -6.39    5.22
   4  -2 -14    4.91    4.24
   4   2 -14   10.24    4.75
   4  -2 -13   -0.03    2.99
   4   2 -13   -1.33    3.14
   4  -2 -12   29.83    7.61
   4   2 -12   24.65    6.94
   4  -2 -11    2.00    2.21
   4   2 -11    3.43    2.56
   4  -2 -10    6.02    3.18
   4   2 -10    5.43    2.66
   4  -2  -9   12.92    4.15
   4   2  -9   16.62    5.17
   4  -2  -8  316.63   18.51
   4   2  -8  316.79   19.09
   4   2  -7    0.15    1.61
   4  -2  -7    5.39    2.68
   4  -2  -7    3.56    1.83
   4   2  -6    7.87    2.84
   4  -2  -6   11.29    3.11
   4  -2  -6    8.48    2.54
   4  -2  -5  129.24    9.99
   4   2  -5  122.92    9.71
   4  -2  -5  121.17    8.65
   4   2  -4 1154.09   27.05
   4  -2  -4 1224.11   26.03
   4  -2  -4 1211.33   28.74
   4   2  -3   49.48    5.02
   4  -2  -3   58.26    5.56
   4  -2  -3   64.82    6.78
   4  -2  -2  411.18   14.82
   4   2  -2  358.08   12.74
   4  -2  -2  403.84   17.88
   4   2  -1   34.99    3.75
   4  -2  -1   39.49    4.55
   4  -2  -1   41.36    6.26
   4  -2   0  139.32   10.34
   4   2   0  141.01    7.81
   4   2   1   34.30    3.53
   4  -2   1   31.49    4.85
   4   2   2  847.34   16.47
   4  -2   2  822.53   23.94
   4  -2   3  179.85   11.67
   4   2   3  180.41    7.98
  -4  -2  -4  440.79   17.54
   4  -2   4  487.23   19.59
  -4  -2  -5   -4.63    2.99
   4  -2   5    1.36    1.99
   4  -2   6    3.78    1.77
  -4  -2  -6    7.07    2.79
  -4   2  -6    2.05    1.67
  -4  -2  -7   13.64    3.40
  -4   2  -7   10.77    4.88
  -4   2  -8    2.23    3.49
  -4  -2  -8    3.01    1.66
  -4  -2  -9    3.07    2.53
  -4   2  -9    6.36    4.90
  -4  -2 -10  241.16   17.98
  -4   2 -10  247.69   21.50
  -4   2 -11    0.78    2.59
  -4  -2 -11    5.79    3.55
  -4  -2 -12    3.30    2.47
  -4   2 -12   -3.87    4.11
  -4  -2 -13    1.50    2.62
  -4   2 -13    5.59    4.45
  -4   2 -14    8.18    5.05
  -4  -2 -14    0.52    3.09
   4  -3 -14   18.40    6.73
   4   3 -14   30.54    9.30
   4  -3 -13   -0.30    2.83
   4   3 -13   -0.35    2.80
   4   3 -12    1.67    3.17
   4  -3 -12   -1.98    3.17
   4  -3 -11    4.32    2.81
   4   3 -11   -0.71    2.45
   4  -3 -10   74.17    9.88
   4   3 -10   80.43   11.06
   4  -3  -9  100.86   11.10
   4   3  -9  101.87   11.53
   4   3  -8   90.02   10.17
   4  -3  -8   88.08    9.11
   4  -3  -8   91.07    9.83
   4   3  -7    5.23    2.23
   4  -3  -7    5.46    2.60
   4  -3  -7    1.24    2.13
   4  -3  -6   19.32    4.12
   4   3  -6   22.00    4.77
   4  -3  -6   24.09    4.66
   4   3  -5   82.07    8.11
   4  -3  -5   83.40    8.18
   4  -3  -5   85.81    8.17
   4   3  -4   38.34    5.18
  -4  -3   4   33.63    2.75
   4  -3  -4   39.01    5.33
   4  -3  -4   41.81    5.84
   4  -3  -3    4.23    2.69
   4  -3  -3    3.35    1.70
   4   3  -3    2.63    1.18
   4   3  -2  253.32   10.46
   4  -3  -2  280.90   13.54
   4  -3  -2  291.82   16.93
   4   3  -1  316.95   10.59
   4  -3  -1  323.79   16.87
   4  -3  -1  363.61   15.35
   4  -3   0  159.94   10.24
   4  -3   0  141.27   10.60
   4   3   0  146.69    6.79
   4  -3   1   40.60    5.45
   4  -3   1   36.49    5.41
   4   3   1   38.58    2.82
   4   3   2  296.38    7.02
   4  -3   2  300.25   15.36
  -4  -3  -3   93.38    6.10
   4  -3   3   84.46    8.55
   4  -3   4  293.49   16.08
  -4  -3  -4  278.75   10.05
   4  -3   5   20.15    4.63
  -4  -3  -5   23.49    3.46
   4  -3   6   25.96    5.41
  -4  -3  -6   32.05    4.69
  -4   3  -7    6.01    3.97
  -4  -3  -7    2.64    2.01
  -4   3  -8   30.28    8.35
  -4  -3  -8   30.38    5.40
  -4  -3  -9    1.90    1.67
  -4   3  -9    0.09    2.54
  -4  -3 -10    8.10    3.43
  -4   3 -10    1.15    2.99
  -4  -3 -11   -3.82    3.02
  -4   3 -11    3.50    3.85
  -4   3 -12   -1.03    3.48
  -4  -3 -12    7.35    3.66
  -4  -3 -13   -0.98    2.68
  -4   3 -13    3.12    3.72
   4  -4 -13   -3.46    4.04
   4  -4 -13   -1.27    2.59
   4   4 -13    3.95    3.88
   4   4 -12    8.43    4.39
   4  -4 -12   12.45    4.62
   4  -4 -11   -1.15    2.79
   4   4 -11    0.71    2.40
   4   4 -10   11.15    4.78
   4  -4 -10    8.56    3.91
   4   4  -9   33.15    6.83
   4  -4  -9   35.01    6.77
   4  -4  -9   30.52    6.32
   4  -4  -8    2.09    2.59
   4   4  -8    0.84    1.71
   4  -4  -8    1.80    2.00
   4   4  -7  141.68   12.36
   4  -4  -7  139.88   12.37
   4  -4  -7  145.50   11.86
   4   4  -6  337.01   17.75
   4  -4  -6  349.54   18.77
   4  -4  -6  342.53   17.86
   4  -4  -5    4.82    2.46
   4   4  -5    6.48    2.50
  -4  -4   5   -0.10    0.83
   4  -4  -5    3.83    2.56
  -4  -4   4    1.39    0.89
   4   4  -4    5.72    1.98
   4  -4  -4    8.09    2.78
   4  -4  -4    6.13    2.57
   4   4  -3   35.56    4.54
   4  -4  -3   33.02    5.94
   4  -4  -3   35.57    5.64
   4   4  -2  184.07    9.08
   4  -4  -2  200.03   12.64
   4  -4  -2  188.64   13.61
   4   4  -1   58.83    4.48
   4  -4  -1   73.76    8.05
   4  -4  -1   61.54    7.55
   4  -4   0  697.07   23.48
   4  -4   0  690.69   23.65
   4   4   0  656.66   12.42
   4  -4   1  487.60   19.79
   4  -4   1  485.09   20.06
   4  -4   2  145.46   11.30
   4  -4   2  139.95   11.21
   4  -4   3   15.22    3.89
   4  -4   4   59.44    7.76
   4  -4   5    9.37    3.54
  -4  -4  -5    5.46    1.47
   4  -4   6   20.51    5.07
  -4  -4  -6   21.92    3.46
  -4  -4  -7    3.56    1.78
  -4   4  -7   -0.41    2.74
  -4  -4  -8   75.98    7.66
  -4   4  -8   61.68   12.07
  -4   4  -9   35.20   10.89
  -4  -4  -9   50.80    6.89
  -4  -4 -10   -5.26    2.71
  -4   4 -10    2.63    4.74
  -4   4 -11   -1.39    3.16
  -4  -4 -11   -1.39    2.42
  -4   4 -12   33.69    9.00
  -4   4 -13   -0.44    3.74
   4  -5 -13   -0.65    3.34
   4  -5 -13   -2.08    3.05
   4   5 -12   53.98   10.59
   4  -5 -12   45.67    8.91
   4  -5 -12   57.59   10.37
   4   5 -11   22.22    6.85
   4  -5 -11   20.85    5.92
   4  -5 -11   12.64    4.52
   4   5 -10    3.06    2.57
   4  -5 -10    5.32    3.02
   4  -5 -10    3.73    2.72
   4   5  -9   -1.90    3.04
   4  -5  -9   -3.33    2.98
   4  -5  -9   -2.50    3.04
   4   5  -8   61.18    8.93
   4  -5  -8   61.64    9.34
   4  -5  -8   65.60    8.58
   4  -5  -7   29.03    5.99
   4   5  -7   17.71    4.57
   4  -5  -7   21.91    5.42
   4   5  -6   70.97    8.38
   4  -5  -6   76.61    9.62
   4  -5  -6   79.03    9.53
   4   5  -5   36.92    5.51
   4  -5  -5   39.92    6.85
   4  -5  -5   43.48    7.50
  -4  -5   5   32.18    4.07
   4   5  -4  189.74   11.60
   4  -5  -4  209.23   14.82
  -4  -5   4  174.32    9.97
   4  -5  -4  205.06   15.65
   4   5  -3   93.50    7.52
   4  -5  -3  111.99   10.78
   4  -5  -3   89.36    9.77
   4  -5  -2    8.47    2.74
   4  -5  -2   12.12    3.72
   4   5  -2    9.07    2.36
   4  -5  -1    1.00    1.68
   4   5  -1    3.31    1.15
   4  -5  -1   -1.25    1.61
   4  -5   0  133.79   11.31
   4  -5   0  140.45   11.02
   4  -5   1   -4.25    2.64
   4  -5   1   -1.61    2.35
   4  -5   2   93.95    9.79
   4  -5   2   97.86    9.60
   4  -5   3    0.48    1.49
   4  -5   3    4.43    2.42
   4  -5   4   -0.22    1.60
   4  -5   5   45.47    7.66
  -4   5  -6   34.43    8.09
   4  -5   6   56.31    8.36
  -4   5  -7    6.44    4.71
  -4   5  -8    4.84    4.33
  -4   5  -9    3.92    4.37
  -4   5 -10    5.88    4.63
  -4   5 -11   -2.79    4.11
  -4   5 -12    5.51    4.59
   4   6 -12   -2.29    3.84
   4  -6 -12    8.54    4.41
   4  -6 -12    1.34    2.90
   4   6 -11    1.99    3.12
   4  -6 -11   -2.64    3.12
   4  -6 -11    1.79    2.56
   4  -6 -10   10.80    4.25
   4   6 -10   13.05    4.90
   4  -6 -10    9.36    4.29
   4  -6  -9   48.46    8.12
   4   6  -9   43.32    8.20
   4  -6  -9   50.41    9.62
   4  -6  -8   17.76    5.08
   4   6  -8   20.15    5.23
   4  -6  -8   18.06    5.69
   4  -6  -7   11.10    3.93
   4  -6  -7   13.96    4.70
   4   6  -7    5.07    2.47
   4   6  -6    2.60    2.15
   4  -6  -6   -2.09    3.19
   4  -6  -6   -1.44    3.43
   4  -6  -5  109.60   11.84
   4   6  -5   93.11    9.13
  -4  -6   5   82.23    7.49
   4  -6  -5  106.85   11.89
   4   6  -4   75.27    7.67
  -4  -6   4   68.75    7.21
   4  -6  -4   76.00    9.83
   4  -6  -4   72.24    9.24
   4   6  -3   -1.74    2.14
   4  -6  -3    1.87    1.82
   4  -6  -3    0.62    1.55
  -4  -6   3    0.46    1.40
   4   6  -2   47.34    4.81
   4  -6  -2   51.21    7.74
   4  -6  -2   49.39    6.62
   4  -6  -1  107.17   11.12
   4  -6  -1  106.60    9.81
   4  -6   0   54.01    8.06
   4  -6   0   53.28    7.18
   4  -6   1    5.82    2.39
   4  -6   1    6.26    2.86
   4  -6   2   92.01   10.24
   4  -6   2   86.92    9.34
   4  -6   3  114.48   11.25
   4  -6   3  132.47   12.59
   4  -6   4   33.89    6.36
   4  -6   5   14.66    4.37
   4  -6   6    6.27    3.30
  -4   6  -6    1.05    1.96
  -4   6  -7    9.73    5.69
  -4   6  -8   -0.96    3.72
  -4   6  -9   -4.88    4.10
  -4   6 -10   24.41    8.93
  -4   6 -11   12.32    6.07
   4   7 -11   -5.58    4.96
   4  -7 -11   -3.22    3.84
   4  -7 -10   61.93   11.14
   4   7 -10   63.93   10.93
   4   7  -9   -2.69    2.81
   4  -7  -9    4.77    3.59
   4  -7  -9    0.12    3.10
   4   7  -8   14.07    4.83
   4  -7  -8   20.27    6.11
   4  -7  -8   11.19    4.48
   4  -7  -7    5.39    3.42
   4  -7  -7    6.39    4.32
   4   7  -7    2.78    2.42
   4   7  -6    2.64    1.62
   4  -7  -6    0.66    2.08
   4   7  -5   -4.21    2.80
  -4  -7   5    0.77    1.71
   4  -7  -5   -0.84    2.22
   4  -7  -5    4.99    3.51
   4   7  -4    4.32    1.92
   4  -7  -4    7.70    3.39
  -4  -7   4    8.55    2.80
   4  -7  -4    5.68    2.81
   4   7  -3   31.79    4.56
   4  -7  -3   39.10    6.17
   4  -7  -3   35.48    6.83
  -4  -7   3   37.33    6.46
   4  -7  -2  151.10   14.12
  -4  -7   2  122.71   11.50
   4  -7  -2  139.70   11.47
   4  -7  -1   -1.73    2.24
   4  -7  -1    2.74    2.81
   4  -7   0    1.10    2.06
   4  -7   0    2.51    2.08
   4  -7   1    0.59    1.43
   4  -7   1    4.27    2.99
   4  -7   2   -0.47    2.04
   4  -7   2   -0.44    2.39
   4  -7   3    5.08    3.50
   4  -7   3   -1.04    1.83
   4  -7   4   26.69    6.55
   4  -7   4   24.45    5.60
   4  -7   5   12.07    4.26
  -4   7  -6   -5.29    4.26
  -4   7  -7    7.65    5.53
  -4   7  -8   20.99    8.86
  -4   7  -9    1.25    4.76
  -4   7 -10   -3.77    5.20
   4   8  -9   10.41    4.93
   4  -8  -9    3.05    3.22
   4   8  -8   19.43    5.71
   4  -8  -8   32.28    8.46
   4   8  -7   35.50    7.18
   4  -8  -7   49.53    9.72
   4   8  -6   -2.27    3.16
   4  -8  -6    2.05    2.45
   4  -8  -5    0.90    1.89
   4  -8  -5    7.31    3.88
  -4  -8   4   15.92    4.58
   4  -8  -4   19.92    4.98
   4  -8  -4   22.50    6.16
   4  -8  -3    0.67    1.81
   4  -8  -3    5.68    3.60
  -4  -8   3   10.31    3.86
   4  -8  -2   13.06    3.38
   4  -8  -2   16.42    5.48
  -4  -8   2   15.33    4.69
   4  -8  -1    0.71    1.84
   4  -8  -1    1.68    2.47
  -4  -8   1   -1.92    2.36
   4  -8   0   16.92    4.38
   4  -8   0   17.97    5.99
   4  -8   1   50.01    8.85
   4  -8   1   49.92    7.47
   4  -8   2    9.95    3.91
   4  -8   2    8.95    3.66
   4  -8   3   -1.84    2.30
   4  -8   3    1.84    3.10
   4  -8   4    4.97    3.09
   4  -8   4    2.25    2.05
  -4   8  -5    0.79    2.87
  -4   8  -6    0.65    3.23
  -4   8  -7   15.15    7.93
  -4   8  -8   11.22    6.78
  -4   8  -9   11.66    6.78
   4  -9  -7    1.31    3.15
   4  -9  -6    2.99    3.52
   4  -9  -5    4.02    3.38
  -4  -9   4   26.37    6.24
   4  -9  -4   31.40    7.91
   4  -9  -3    4.56    3.26
  -4  -9   3    6.69    3.31
   4  -9  -2    3.49    3.73
  -4  -9   2    5.96    3.48
   4  -9  -1   27.56    5.72
   4  -9  -1   41.15    9.56
  -4  -9   1   29.99    7.32
   4  -9   0    7.12    3.45
   4  -9   0    1.56    2.27
  -4  -9   0    7.34    4.31
   4  -9   1    2.07    2.26
   4  -9   1   -0.39    2.71
   4  -9   2    5.57    3.30
   4  -9   2    8.17    4.90
   4  -9   3    1.97    2.86
   4  -9   3   -5.29    4.13
  -4   9  -4    4.11    3.77
   4  -9   4    1.79    2.59
  -4   9  -5    7.41    5.48
  -4   9  -6   -0.92    3.34
  -4   9  -7    9.23    6.14
   4 -10  -4   -3.39    4.33
   4 -10  -3    0.01    2.52
   4 -10  -2    8.88    5.78
  -4 -10   2    5.58    4.59
   4 -10  -1   22.34    7.28
  -4 -10   1   23.41    6.94
   4 -10   0    6.78    3.95
  -4 -10   0    4.57    3.76
   4 -10   1   10.01    4.96
  -4 -10  -1  -10.65    5.84
   4 -10   2    4.00    3.84
  -4 -10  -2    3.74    3.96
   4 -10   3   -1.53    3.09
   5   0 -14   40.69    9.28
   5   0 -13    1.38    3.10
   5   0 -12    8.59    3.96
   5   0 -11   -0.54    2.55
   5   0 -10  159.02   14.63
   5   0  -9   -0.69    2.08
   5   0  -8    2.31    2.09
   5   0  -8    5.39    1.54
   5   0  -7    0.46    1.74
   5   0  -7    1.64    0.96
   5   0  -6 1569.39   37.20
   5   0  -6 1446.49   20.52
   5   0  -5    2.19    1.47
   5   0  -5    1.07    0.87
   5   0  -4  181.40   11.49
   5   0  -3    0.84    1.29
   5   0  -2  113.30    8.63
   5   0  -1    0.57    1.50
   5   0   0  421.63   18.52
   5   0   1   -0.12    1.42
   5   0   2  292.36   14.02
   5   0   3   -2.23    1.89
   5   0   4  126.23    9.85
   5   0   5   -0.63    1.48
   5   0   6    1.27    1.45
  -5   0  -6   -5.86    3.30
  -5   0  -7   -2.63    3.21
  -5   0  -8  189.45   19.47
  -5   0  -9   -6.02    4.03
  -5   0 -10   22.22    6.45
  -5   0 -11   -2.33    3.06
  -5   0 -12   49.88   10.31
  -5   0 -13    1.51    3.94
  -5   0 -14    8.08    5.63
   5   1 -14   17.90    7.11
   5  -1 -14   20.94    7.28
   5   1 -13    5.51    4.32
   5  -1 -13    3.52    4.10
   5  -1 -12   76.02   11.37
   5   1 -12   87.74   12.50
   5  -1 -11  126.01   14.12
   5   1 -11  131.45   14.59
   5  -1 -10   25.47    4.29
   5   1 -10   35.30    7.43
   5  -1 -10   34.31    7.14
   5  -1  -9   95.26   11.01
   5   1  -9   90.51   11.03
   5  -1  -9   78.83    6.97
   5  -1  -8   12.55    3.70
   5  -1  -8   17.75    3.27
   5   1  -8    7.04    2.62
   5  -1  -7    6.95    3.05
   5   1  -7    8.94    3.29
   5  -1  -7    8.30    2.27
   5   1  -6    1.05    1.63
   5  -1  -6    0.62    2.05
   5  -1  -6    3.98    1.54
   5  -1  -5   83.35    8.32
   5   1  -5   81.81    8.22
   5  -1  -5   85.63    6.41
   5   1  -4  154.79   10.43
   5  -1  -4  156.14   10.99
   5  -1  -4  153.64    8.18
   5   1  -3  285.95   13.39
   5  -1  -3  293.92   11.09
   5  -1  -3  294.94   14.43
   5   1  -2  100.25    7.62
   5  -1  -2  110.60    7.21
   5  -1  -2  104.88    9.37
   5  -1  -1  551.37   22.68
   5   1  -1  529.28   18.14
   5   1   0  711.43   22.76
   5  -1   0  687.32   24.06
   5  -1   1    5.31    1.94
   5   1   1    8.20    2.47
   5   1   2  185.12   10.28
   5  -1   2  193.28   12.24
   5   1   3   45.67    5.29
   5  -1   3   39.38    5.72
   5   1   4  167.75   10.45
   5  -1   4  157.42   11.47
   5   1   5   13.41    3.28
   5  -1   5   11.82    3.29
   5  -1   6   12.12    3.66
  -5  -1  -6    4.44    2.53
  -5  -1  -7   31.85    8.40
  -5   1  -7   38.56    8.57
  -5  -1  -8   -0.49    2.98
  -5   1  -8   -0.98    3.13
  -5  -1  -9    4.26    2.73
  -5   1  -9    3.46    4.08
  -5  -1 -10    7.28    3.70
  -5   1 -10   -1.90    4.17
  -5   1 -11   -2.08    3.27
  -5  -1 -11    7.42    4.82
  -5   1 -12   -0.61    2.47
  -5  -1 -12    2.01    3.52
  -5  -1 -13   -0.76    2.98
  -5   1 -13    4.87    4.78
  -5  -1 -14    6.10    5.21
  -5   1 -14    1.20    3.66
   5  -2 -14    9.67    5.00
   5   2 -14    0.11    2.98
   5  -2 -13    5.22    3.98
   5   2 -13    6.20    5.10
   5   2 -12    2.73    2.79
   5  -2 -12   12.25    5.09
   5  -2 -11    3.43    3.15
   5  -2 -11    8.64    3.40
   5   2 -11    8.65    4.63
   5  -2 -10   -1.08    1.55
   5  -2 -10    2.50    2.34
   5   2 -10    4.51    3.55
   5  -2  -9   25.60    5.94
   5  -2  -9   20.81    4.13
   5   2  -9   21.93    5.48
   5  -2  -8  485.85   23.62
   5   2  -8  511.13   24.39
   5  -2  -8  470.26   18.64
   5  -2  -7   16.41    4.25
   5  -2  -7   18.73    3.71
   5   2  -7   22.12    4.97
   5  -2  -6   13.52    3.08
   5  -2  -6   15.95    4.29
   5   2  -6   10.85    3.08
   5  -2  -5   57.13    7.09
   5   2  -5   51.30    6.37
   5  -2  -5   50.95    5.55
   5   2  -4  299.80   14.30
   5  -2  -4  326.59   13.86
   5  -2  -4  316.51   15.94
   5  -2  -3   34.58    5.67
   5   2  -3   29.30    4.29
   5  -2  -3   27.27    3.92
   5   2  -2  209.06   10.59
   5  -2  -2  237.50   15.60
   5  -2  -2  215.99   11.10
   5  -2  -1   39.03    4.87
   5  -2  -1   33.02    5.62
   5   2  -1   31.93    4.06
   5  -2   0  478.92   21.00
   5   2   0  519.23   18.04
   5   2   1   48.05    5.01
   5  -2   1   50.92    6.74
   5   2   2  296.90   11.76
   5  -2   2  292.93   15.61
   5   2   3    9.72    2.40
   5  -2   3    6.50    2.56
   5   2   4    6.52    1.95
   5  -2   4    4.03    2.38
  -5  -2  -5   90.84    9.60
   5  -2   5   94.26    9.93
  -5  -2  -6   79.36   10.29
   5  -2   6   94.13   10.00
   5  -2   7    3.08    2.00
  -5  -2  -7    6.09    2.98
  -5   2  -7    0.46    2.36
  -5  -2  -8    4.19    2.39
  -5   2  -8    4.78    3.94
  -5   2  -9    3.53    4.66
  -5  -2  -9    3.69    2.57
  -5  -2 -10  169.99   15.68
  -5   2 -10  132.50   18.93
  -5  -2 -11    3.92    3.80
  -5   2 -11   -0.27    2.50
  -5   2 -12   19.05    6.93
  -5  -2 -12   17.76    6.16
  -5  -2 -13   -8.60    5.34
  -5   2 -13    1.34    3.47
   5  -3 -14   11.12    5.17
   5   3 -14   21.70    7.47
   5   3 -13    8.13    4.34
   5  -3 -13   10.41    4.59
   5  -3 -12    0.38    1.45
   5   3 -12    1.04    3.10
   5  -3 -11    9.57    4.76
   5  -3 -11    6.81    3.85
   5   3 -11    2.31    2.70
   5  -3 -10  104.50   12.20
   5   3 -10   94.31   11.97
   5  -3 -10   97.61   10.30
   5   3  -9   62.47    9.32
   5  -3  -9   54.93    8.25
   5  -3  -9   55.06    7.51
   5  -3  -8    3.28    2.40
   5   3  -8   -0.52    2.32
   5  -3  -7   92.66    9.83
   5   3  -7   91.12    9.96
   5  -3  -7   87.61    8.68
   5  -3  -6   14.46    4.04
   5   3  -6   17.16    4.24
   5  -3  -6   16.31    3.90
   5   3  -5   83.85    8.28
   5  -3  -5   84.75    7.95
   5  -3  -5   91.93    9.26
   5  -3  -4    6.64    2.87
   5   3  -4    4.21    2.15
   5  -3  -4    4.86    2.00
   5   3  -3  142.56    9.29
   5  -3  -3  167.98   11.30
   5  -3  -3  159.19   13.18
   5   3  -2  259.38   11.70
   5  -3  -2  293.02   14.29
   5  -3  -2  313.14   18.98
   5  -3  -1    7.40    3.04
   5   3  -1    8.84    2.26
   5  -3  -1   11.06    3.15
   5  -3   0   27.03    4.54
   5  -3   0   19.50    4.60
   5   3   0   22.07    3.36
   5  -3   1  265.91   15.67
   5   3   1  257.94    9.75
   5   3   2  177.84    7.50
   5  -3   2  161.33   12.51
   5   3   3   99.54    5.75
   5  -3   3   91.17    9.57
  -5  -3  -4   34.33    4.93
   5  -3   4   26.29    5.31
   5  -3   5   28.07    5.67
  -5  -3  -5   24.12    4.55
   5  -3   6    0.17    2.19
  -5  -3  -6   -0.31    1.11
   5  -3   7   15.33    4.88
  -5   3  -7    8.03    4.81
  -5  -3  -7   17.14    4.10
  -5   3  -8    8.17    4.81
  -5  -3  -8   17.32    4.53
  -5   3  -9   -4.66    5.02
  -5  -3  -9    0.37    1.91
  -5  -3 -10    1.43    1.90
  -5   3 -10   -1.34    3.19
  -5   3 -11    3.77    3.95
  -5  -3 -11   -3.41    3.03
  -5   3 -12   -1.85    4.17
  -5  -3 -12    4.41    3.50
  -5   3 -13   -3.21    3.94
  -5  -3 -13   -7.91    5.24
   5  -4 -13    2.42    3.22
   5   4 -13   11.10    5.97
   5  -4 -12    4.29    2.95
   5  -4 -12   -3.46    2.92
   5  -4 -11   -2.69    2.87
   5  -4 -11    0.42    1.84
   5   4 -11   -0.33    2.27
   5  -4 -10   22.06    5.95
   5  -4 -10   14.89    4.38
   5   4 -10   22.28    5.93
   5  -4  -9    6.08    2.99
   5  -4  -9    7.44    3.11
   5   4  -9    4.90    2.86
   5  -4  -8    2.51    1.87
   5  -4  -8   -0.54    2.26
   5   4  -8    3.43    2.35
   5   4  -7   62.20    8.45
   5  -4  -7   69.27    8.75
   5  -4  -7   59.49    7.96
   5   4  -6  174.77   13.11
   5  -4  -6  170.61   12.93
   5  -4  -6  179.01   13.92
   5   4  -5   35.02    5.57
   5  -4  -5   36.57    5.94
   5  -4  -5   38.94    6.68
   5  -4  -4   32.50    6.36
   5  -4  -4   27.39    5.00
   5   4  -4   26.23    4.44
   5   4  -3    7.46    2.33
   5  -4  -3    8.50    2.95
   5  -4  -3    5.90    2.04
   5   4  -2    8.52    2.08
   5  -4  -2    8.36    2.77
   5  -4  -2   10.88    3.26
   5   4  -1   19.92    2.95
   5  -4  -1   18.79    4.68
   5  -4  -1   22.52    4.67
   5  -4   0  323.87   16.60
   5  -4   0  287.85   16.83
   5   4   0  293.77   11.16
   5  -4   1  191.78   13.19
   5   4   1  169.17    5.58
   5  -4   1  179.40   13.18
   5  -4   2  185.33   13.68
   5  -4   3   -1.65    1.80
   5  -4   4    3.19    2.08
   5  -4   5   -7.05    3.80
  -5  -4  -5    0.28    0.89
   5  -4   6    2.11    2.38
  -5  -4  -6   -2.71    1.68
  -5  -4  -7   24.36    4.33
  -5   4  -7    8.81    4.95
   5  -4   7   12.94    4.32
  -5   4  -8  127.19   18.19
  -5  -4  -8  143.45   10.76
  -5  -4  -9    7.69    3.07
  -5   4  -9    7.03    5.39
  -5  -4 -10  -14.75    4.68
  -5   4 -10    2.70    3.56
  -5   4 -11    8.73    5.50
  -5   4 -12    5.95    4.40
   5  -5 -12   23.72    6.41
   5   5 -12   27.92    7.49
   5  -5 -11    9.03    4.14
   5  -5 -11    5.49    3.20
   5   5 -11   11.38    5.22
   5   5 -10    4.40    3.75
   5  -5 -10    2.63    2.24
   5   5  -9   12.12    4.71
   5  -5  -9    4.74    3.33
   5  -5  -9   14.85    4.89
   5   5  -8   36.66    7.03
   5  -5  -8   42.27    7.68
   5  -5  -8   34.46    6.78
   5  -5  -7    6.49    2.58
   5  -5  -7    7.59    3.24
   5   5  -7   13.92    4.41
   5  -5  -6    6.63    3.09
   5   5  -6    8.00    3.06
   5  -5  -6    8.66    3.89
  -5  -5   5   16.45    2.79
   5  -5  -5   19.25    4.87
   5  -5  -5   14.55    4.60
   5   5  -5   15.69    4.06
   5   5  -4   72.84    7.44
   5  -5  -4   71.43    8.64
  -5  -5   4   58.82    5.81
   5  -5  -4   73.98    9.85
   5  -5  -3   21.43    4.85
   5  -5  -3   15.28    4.46
   5   5  -3   13.13    2.85
   5   5  -2   20.00    3.37
   5  -5  -2   20.94    4.80
   5  -5  -2   16.82    4.74
   5  -5  -1   82.78    9.10
   5   5  -1   65.46    5.13
   5  -5  -1   70.31    8.64
   5  -5   0  273.63   16.91
   5  -5   0  244.74   15.84
   5  -5   1   20.39    4.77
   5  -5   1   20.66    4.57
   5  -5   2   13.29    3.96
   5  -5   2   10.62    4.08
   5  -5   3    5.67    2.92
   5  -5   4    4.58    2.73
   5  -5   5   12.90    4.54
   5  -5   6  107.91   12.06
   5  -5   7    1.22    1.82
  -5   5  -7   -0.59    2.61
  -5   5  -8   -1.63    4.40
  -5   5  -9   -1.33    3.45
  -5   5 -10    5.67    6.17
  -5   5 -11   -1.40    3.71
  -5   5 -12    0.97    3.60
   5  -6 -12    3.41    3.17
   5  -6 -12   12.93    5.88
   5   6 -12    8.85    5.14
   5  -6 -11    8.72    4.27
   5  -6 -11   17.01    5.96
   5   6 -11    8.28    3.52
   5   6 -10   11.99    5.14
   5  -6 -10   10.76    5.00
   5  -6 -10    3.57    2.76
   5   6  -9   25.65    6.49
   5  -6  -9   24.45    6.46
   5  -6  -9   16.13    4.92
   5   6  -8   16.59    5.09
   5  -6  -8   15.37    5.45
   5  -6  -8   10.89    4.40
   5  -6  -7   11.14    4.39
   5  -6  -7   11.93    4.91
   5   6  -7    8.14    3.57
   5  -6  -6    0.18    2.43
   5  -6  -6    0.67    2.96
   5   6  -6    8.98    3.89
   5  -6  -5   10.07    3.36
  -5  -6   5   10.47    2.84
   5  -6  -5   17.79    5.04
   5   6  -5   18.69    4.39
   5  -6  -4    7.17    3.38
   5  -6  -4    8.16    3.80
  -5  -6   4    7.21    2.61
   5   6  -4   10.67    3.27
   5   6  -3   33.27    4.58
   5  -6  -3   37.36    6.74
   5  -6  -3   42.75    7.19
   5   6  -2  163.44    9.19
   5  -6  -2  195.42   15.48
   5  -6  -2  176.04   13.94
   5  -6  -1   38.11    6.16
   5  -6  -1   47.93    7.90
   5  -6   0    4.53    2.20
   5  -6   0    8.05    3.74
   5  -6   1    5.55    2.95
   5  -6   1    2.31    2.45
   5  -6   2    9.66    3.64
   5  -6   2   17.35    5.09
   5  -6   3   51.75    8.67
   5  -6   3   48.30    7.77
   5  -6   4   19.02    5.09
   5  -6   5    7.54    3.06
   5  -6   6   67.24    9.93
  -5   6  -7    4.40    3.34
  -5   6  -8    2.64    3.71
  -5   6  -9   -6.95    5.91
  -5   6 -10   12.12    7.13
  -5   6 -11   -1.66    3.90
   5  -7 -10   23.63    7.32
   5  -7 -10   18.08    6.20
   5   7 -10   15.02    5.35
   5  -7  -9    0.12    2.73
   5  -7  -9    6.83    4.54
   5   7  -9    1.71    2.34
   5  -7  -8   -0.84    2.81
   5  -7  -8    2.43    4.00
   5   7  -8   -0.35    2.47
   5  -7  -7    3.26    3.28
   5  -7  -7    3.17    2.25
   5   7  -7    1.80    2.43
   5  -7  -6   10.64    5.11
   5  -7  -6    0.57    3.50
   5   7  -6    9.96    3.77
   5  -7  -5    9.69    4.09
   5  -7  -5    6.52    3.44
   5   7  -5    5.95    2.65
   5  -7  -4   -0.65    2.49
   5  -7  -4    1.00    1.98
  -5  -7   4   -0.37    1.69
   5   7  -4   -1.36    2.04
   5  -7  -3    6.19    2.93
   5  -7  -3    4.80    2.81
  -5  -7   3    9.15    3.28
   5  -7  -2   76.70   10.81
   5  -7  -2   68.18    8.79
   5  -7  -1    5.79    2.93
   5  -7  -1    1.77    2.01
   5  -7   0    4.36    2.70
   5  -7   0    7.00    3.63
   5  -7   1    0.22    1.87
   5  -7   1   -2.68    2.96
   5  -7   2   23.13    5.33
   5  -7   2   28.43    6.49
   5  -7   3    3.21    2.68
   5  -7   3    2.34    2.03
   5  -7   4   46.00    8.19
   5  -7   5   13.02    4.52
   5  -7   6    1.75    2.04
  -5   7  -6   -0.73    2.83
  -5   7  -7   -5.46    4.08
  -5   7  -8    6.31    6.54
  -5   7  -9  -10.35    7.49
  -5   7 -10   -2.46    5.05
   5  -8  -9    3.12    3.86
   5   8  -9    5.32    3.56
   5  -8  -8    5.57    3.83
   5   8  -8    1.18    2.93
   5  -8  -7   19.41    6.34
   5  -8  -6    0.14    2.35
   5  -8  -6   -0.97    3.16
   5  -8  -5   20.32    4.98
   5  -8  -5   29.20    7.10
   5  -8  -4   24.32    5.14
   5  -8  -4   29.66    7.31
  -5  -8   4   25.00    5.30
   5  -8  -3    9.99    3.66
   5  -8  -3    4.60    3.13
  -5  -8   3    5.68    3.40
   5  -8  -2   13.28    4.46
   5  -8  -2    8.67    3.87
  -5  -8   2    6.36    3.24
   5  -8  -1   -3.07    3.17
   5  -8  -1    1.78    2.76
   5  -8   0   30.37    6.04
   5  -8   0   35.93    7.83
   5  -8   1   12.91    4.35
   5  -8   1   13.43    5.24
   5  -8   2    6.89    3.40
   5  -8   2    7.52    3.67
   5  -8   3    6.47    3.79
   5  -8   3    6.01    3.20
   5  -8   4   16.84    5.25
   5  -8   5    9.01    4.24
  -5   8  -6   -0.62    3.06
  -5   8  -7    3.64    4.69
  -5   8  -8   -8.44    6.49
   5  -9  -7    6.48    4.48
   5  -9  -6   -3.16    4.01
   5  -9  -5    9.32    4.76
   5  -9  -4    3.80    2.38
  -5  -9   3   -3.53    3.15
   5  -9  -3    5.24    4.11
   5  -9  -2    1.30    2.33
   5  -9  -2    2.87    3.13
  -5  -9   2    3.40    2.78
   5  -9  -1   12.24    3.71
   5  -9  -1   12.13    4.67
  -5  -9   1    9.36    4.08
   5  -9   0   17.27    5.77
   5  -9   0   12.17    4.21
   5  -9   1    0.49    2.30
   5  -9   1    4.19    3.73
   5  -9   2   -1.48    2.64
   5  -9   2    7.35    4.79
   5  -9   3   -2.18    2.44
   5  -9   3   -0.50    2.50
   5  -9   4    3.13    2.25
  -5   9  -5   -3.45    4.02
  -5   9  -6   18.00    8.09
   5 -10  -2    5.72    4.25
  -5 -10   2    3.97    3.55
   5 -10  -1   -7.39    5.24
  -5 -10   1    3.94    3.66
   5 -10   0    5.62    3.50
  -5 -10   0    9.45    5.26
   5 -10   1   -4.47    3.58
  -5 -10  -1   -5.69    4.24
   5 -10   2   -2.88    3.58
   6   0 -14   36.93    9.18
   6   0 -13   -0.43    3.10
   6   0 -12   14.69    5.23
   6   0 -11   -2.86    3.04
   6   0 -10  107.11   12.64
   6   0  -9    3.28    2.68
   6   0  -8   23.94    5.44
   6   0  -7    1.71    2.35
   6   0  -7   -1.43    1.16
   6   0  -6  416.09   20.25
   6   0  -5    0.13    1.85
   6   0  -4    3.66    1.90
   6   0  -3    0.53    1.35
   6   0  -2  211.64   13.55
   6   0  -1    0.66    1.63
   6   0   0   24.06    4.96
   6   0   1    0.89    1.75
   6   0   2  155.22   11.44
   6   0   3   -2.40    2.01
   6   0   4    0.84    1.63
   6   0   5   -0.98    1.57
   6   0   6    2.40    1.74
  -6   0  -7   -1.90    2.32
  -6   0  -8  220.24   20.87
  -6   0  -9   -2.63    4.01
  -6   0 -10   43.36   10.26
  -6   0 -11   -1.95    3.49
  -6   0 -12    5.65    3.62
  -6   0 -13   -2.41    3.89
   6  -1 -14   32.96    9.06
   6   1 -14   27.63    7.96
   6  -1 -13   23.04    7.40
   6   1 -13   20.20    6.79
   6  -1 -12   40.45    8.69
   6   1 -12   35.91    7.77
   6   1 -11   41.61    8.09
   6  -1 -11   43.31    8.73
   6  -1 -10    2.10    2.73
   6   1 -10   -1.72    2.80
   6  -1  -9   90.78   11.23
   6   1  -9   85.97   10.78
   6  -1  -9   67.68    6.16
   6   1  -8    7.22    3.61
   6  -1  -8    4.79    1.61
   6  -1  -8    5.93    2.88
   6  -1  -7    3.82    2.64
   6   1  -7    9.04    3.62
   6  -1  -7    6.48    1.98
   6  -1  -6    5.54    1.84
   6  -1  -6    3.51    2.27
   6   1  -6    2.40    1.62
   6  -1  -5   99.56    9.80
   6   1  -5   97.08    9.42
   6  -1  -5   93.82    6.65
   6  -1  -4   32.34    5.13
   6   1  -4   28.43    4.82
   6  -1  -4   29.08    3.95
   6   1  -3   61.09    6.83
   6  -1  -3   60.84    7.53
   6   1  -2   21.14    3.94
   6  -1  -2   24.12    5.16
   6  -1  -1  198.65   14.97
   6   1  -1  179.29   12.28
   6  -1   0    2.15    1.60
   6   1   0    1.64    1.56
   6  -1   1    1.62    1.44
   6   1   1   -1.78    2.06
   6  -1   2   14.39    3.72
   6   1   2   14.49    3.32
   6   1   3    9.11    2.65
   6  -1   3    9.80    2.92
   6   1   4    6.01    2.33
   6  -1   4    4.64    1.85
   6   1   5   50.80    6.56
   6  -1   5   49.06    7.19
   6   1   6   27.27    4.88
   6  -1   6   31.19    6.03
  -6  -1  -6   16.99    5.18
   6  -1   7   15.97    4.64
  -6   1  -7    8.72    4.70
  -6  -1  -7   10.12    4.57
  -6  -1  -8   10.97    4.78
  -6   1  -8    8.77    4.62
  -6   1  -9   19.02    7.31
  -6  -1  -9   15.43    5.34
  -6  -1 -10   -1.41    2.90
  -6   1 -10    8.65    5.77
  -6  -1 -11    7.39    4.48
  -6   1 -11    0.09    2.82
  -6   1 -12    2.16    2.74
  -6  -1 -12    2.34    2.83
  -6   1 -13   10.83    5.39
  -6  -1 -13    5.81    5.24
   6  -2 -14    7.23    4.70
   6   2 -14    6.70    4.40
   6   2 -13    5.24    3.53
   6  -2 -13    4.99    4.68
   6  -2 -12   -2.02    2.89
   6   2 -12    0.91    2.86
   6  -2 -11    0.85    2.42
   6  -2 -11    1.35    2.00
   6   2 -11    7.35    4.68
   6  -2 -10   35.72    7.58
   6  -2 -10   25.55    4.68
   6   2 -10   25.30    6.34
   6  -2  -9   11.35    3.94
   6   2  -9   11.95    4.60
   6  -2  -9   10.12    3.12
   6  -2  -8  252.03   17.53
   6   2  -8  251.52   17.14
   6  -2  -8  226.21   12.47
   6  -2  -7   65.10    8.86
   6   2  -7   54.69    7.83
   6  -2  -7   52.17    5.87
   6  -2  -6    4.86    2.46
   6   2  -6    3.67    2.27
   6  -2  -6    3.49    2.04
   6   2  -5   47.23    6.55
   6  -2  -5   47.41    5.50
   6  -2  -5   52.20    7.26
   6  -2  -4   29.38    5.42
   6   2  -4   21.40    4.12
   6  -2  -4   28.08    4.39
   6   2  -3   51.04    6.00
   6  -2  -3   49.91    5.60
   6  -2  -3   49.74    7.44
   6   2  -2   16.62    3.47
   6  -2  -2   17.20    3.45
   6  -2  -2   15.19    4.32
   6  -2  -1   11.59    3.35
   6   2  -1   17.69    3.68
   6  -2   0   13.91    3.58
   6   2   0   22.97    4.26
   6  -2   1   44.44    6.91
   6   2   1   49.79    5.82
   6   2   2   39.62    4.98
   6  -2   2   38.97    6.58
   6   2   3   14.85    3.11
   6  -2   3   10.53    3.77
   6   2   4   14.66    3.26
   6  -2   4    9.62    3.41
   6   2   5    2.73    1.68
   6  -2   5    3.75    2.64
  -6  -2  -6   63.03    9.65
   6  -2   6   71.13    9.09
  -6  -2  -7    2.15    2.52
   6  -2   7    2.62    2.57
  -6   2  -8   57.01   11.95
  -6  -2  -8   61.69    9.73
  -6  -2  -9    4.24    2.64
  -6   2  -9    7.44    5.83
  -6   2 -10   57.46   13.84
  -6  -2 -10   58.15    9.57
  -6   2 -11   -0.97    3.76
  -6  -2 -11    0.10    2.81
  -6   2 -12   15.29    6.19
  -6  -2 -12   11.44    5.20
  -6   2 -13    3.69    3.62
  -6  -2 -13    1.58    3.46
   6  -3 -13   12.59    5.71
   6   3 -13    9.97    4.93
   6  -3 -12    3.02    2.98
   6   3 -12    0.85    2.48
   6  -3 -11   28.06    7.08
   6  -3 -11   21.69    4.99
   6   3 -11   31.71    7.74
   6  -3 -10   38.75    7.72
   6   3 -10   34.52    7.45
   6  -3 -10   40.40    6.55
   6  -3  -9   -1.61    2.67
   6  -3  -9    3.39    2.17
   6   3  -9    0.50    2.00
   6  -3  -8   54.33    8.40
   6   3  -8   48.39    7.97
   6  -3  -8   50.64    6.85
   6  -3  -7    4.79    1.99
   6  -3  -7    6.07    2.95
   6   3  -7    5.70    3.00
   6  -3  -6   11.33    3.70
   6   3  -6   11.54    3.78
   6  -3  -6    7.15    2.36
   6  -3  -5    2.17    2.39
   6   3  -5    1.78    1.77
   6  -3  -5    2.89    1.97
   6   3  -4    4.15    2.18
   6  -3  -4    5.17    2.48
   6  -3  -4    3.33    2.70
   6   3  -3  258.17   13.52
   6  -3  -3  275.61   14.54
   6  -3  -3  292.33   19.38
   6   3  -2  200.94   11.12
   6  -3  -2  217.66   12.92
   6   3  -1    7.65    2.11
   6  -3  -1   15.33    3.75
   6  -3  -1   12.40    4.11
   6  -3   0   15.39    3.83
   6  -3   0    9.18    3.33
   6   3   0   16.66    3.94
   6  -3   1   36.14    6.42
   6   3   1   35.23    4.31
   6   3   2   97.07    6.69
   6  -3   2   86.02    9.83
   6   3   3    7.68    1.88
   6  -3   3    3.87    2.29
   6   3   4   85.18    6.52
   6  -3   4   71.86    9.39
  -6  -3  -5   50.98    7.38
   6  -3   5   52.99    8.33
   6  -3   6    0.12    2.27
  -6  -3  -6    8.53    3.32
   6  -3   7   80.31   10.63
  -6  -3  -7   89.57    8.89
  -6  -3  -8   14.69    4.23
  -6   3  -8   10.87    5.71
  -6  -3  -9    5.45    3.24
  -6   3  -9    1.67    3.51
  -6   3 -10   -2.93    5.35
  -6  -3 -10   13.40    4.66
  -6  -3 -11    1.97    2.58
  -6   3 -11   -1.11    4.02
  -6  -3 -12   27.73    7.19
  -6   3 -12   32.15    9.63
  -6   3 -13   -1.16    4.23
   6  -4 -13   12.53    5.10
   6   4 -13    7.40    3.69
   6  -4 -12   -0.46    1.65
   6   4 -12    3.37    3.41
   6  -4 -11    7.45    4.14
   6  -4 -11    3.00    2.44
   6   4 -11    2.93    3.58
   6  -4 -10   40.90    7.95
   6  -4 -10   34.73    6.51
   6   4 -10   50.45    9.43
   6  -4  -9    2.09    2.20
   6  -4  -9    3.54    1.96
   6   4  -9    8.10    3.94
   6  -4  -8    5.09    3.24
   6  -4  -8    5.38    2.63
   6   4  -8    6.58    3.17
   6  -4  -7   12.34    4.34
   6  -4  -7   13.53    3.98
   6   4  -7   10.00    4.06
   6  -4  -6   20.30    4.92
   6  -4  -6   20.57    4.57
   6   4  -6   23.58    4.87
   6   4  -5   52.59    6.76
   6  -4  -5   53.00    7.23
   6  -4  -5   62.82    9.31
   6   4  -4   71.55    7.44
   6  -4  -4   80.97    9.05
   6  -4  -4   83.85   10.94
   6   4  -3   53.10    6.07
   6  -4  -3   71.15    8.19
   6  -4  -3   66.57    9.69
   6  -4  -2   11.64    3.21
   6   4  -2   13.80    3.04
   6  -4  -2   19.46    4.54
   6  -4  -1   43.91    6.49
   6  -4  -1   40.67    7.19
   6   4  -1   37.14    4.60
   6  -4   0   74.08    8.46
   6  -4   0   56.09    8.07
   6   4   0   80.49    6.99
   6  -4   1   78.09    9.28
   6  -4   1   65.67    8.51
   6   4   1   65.66    4.87
   6  -4   2   29.16    6.07
   6  -4   3   76.11    9.65
   6  -4   4   38.13    6.97
   6  -4   5   36.85    7.14
  -6  -4  -5   42.00    4.57
  -6  -4  -6   66.64    6.44
   6  -4   6   77.48   10.28
   6  -4   7    0.63    1.88
  -6  -4  -7    7.42    2.53
  -6   4  -8   29.86    9.42
  -6  -4  -8   44.34    6.31
  -6   4  -9    4.00    4.17
  -6   4 -10   13.40    7.14
  -6   4 -11    6.11    6.02
  -6   4 -12   -3.75    4.81
   6  -5 -12   19.63    6.58
   6   5 -12   11.60    4.59
   6  -5 -11    5.10    3.73
   6   5 -11    4.90    3.59
   6  -5 -11   -0.20    1.88
   6  -5 -10    3.79    3.56
   6  -5 -10   -1.79    2.24
   6   5 -10    1.24    2.66
   6  -5  -9   13.00    5.31
   6  -5  -9   13.46    4.75
   6   5  -9   10.08    4.23
   6  -5  -8   23.01    5.83
   6  -5  -8   18.00    4.77
   6   5  -8   19.34    5.06
   6  -5  -7    7.41    3.34
   6   5  -7    8.16    3.55
   6  -5  -7    8.94    4.36
   6  -5  -6   10.20    3.59
   6   5  -6   15.92    4.41
   6  -5  -6   11.24    4.00
   6  -5  -5   19.00    4.90
   6   5  -5   17.24    4.16
   6  -5  -5   15.39    4.71
   6   5  -4   53.93    6.58
   6  -5  -4   60.36    8.41
   6  -5  -4   57.21    9.34
   6   5  -3    2.62    2.00
   6  -5  -3    3.28    2.97
   6  -5  -3    1.08    1.98
   6   5  -2    4.16    1.85
   6  -5  -2    7.44    3.33
   6  -5  -2    9.19    3.59
   6  -5  -1   72.75    9.01
   6  -5  -1   48.21    7.73
   6  -5   0  225.07   16.31
   6  -5   0  262.32   16.84
   6  -5   1    7.49    3.62
   6  -5   1   -0.16    1.61
   6  -5   2   10.18    3.61
   6  -5   3    7.70    3.54
   6  -5   4    8.59    3.61
   6  -5   5    0.30    2.36
   6  -5   6  103.77   12.18
   6  -5   7   -3.75    3.17
  -6   5  -8   11.89    6.35
  -6   5  -9   16.62    8.15
  -6   5 -10   -2.57    4.92
  -6   5 -11    4.39    4.76
   6  -6 -11   11.23    5.34
   6   6 -11    5.65    3.14
   6  -6 -11    7.90    4.35
   6  -6 -10    5.39    3.62
   6  -6 -10    5.37    3.47
   6   6 -10    8.42    4.51
   6  -6  -9    0.80    2.18
   6   6  -9    1.94    2.71
   6  -6  -9   -0.79    3.52
   6  -6  -8    3.05    2.47
   6   6  -8    1.58    2.48
   6  -6  -8    4.34    4.16
   6  -6  -7   26.51    6.13
   6   6  -7   29.12    6.13
   6  -6  -7   27.65    7.54
   6  -6  -6   11.25    4.09
   6   6  -6   15.20    4.35
   6  -6  -6   18.94    5.89
   6  -6  -5   34.29    7.21
   6   6  -5   29.73    5.25
   6  -6  -5   39.26    7.46
   6  -6  -4   19.54    5.26
   6  -6  -4   20.05    5.28
   6   6  -4   17.50    4.13
  -6  -6   4   18.48    3.75
   6   6  -3   55.65    6.27
   6  -6  -3   67.34   10.08
   6  -6  -3   55.76    9.04
   6  -6  -2  179.27   14.99
   6  -6  -2  141.70   13.57
   6  -6  -1   -1.36    2.51
   6  -6  -1    0.96    1.80
   6  -6   0    7.60    3.31
   6  -6   0    6.50    3.35
   6  -6   1   21.32    5.57
   6  -6   1   26.18    6.13
   6  -6   2   20.09    5.27
[truncated: 2,238,505 more chars]
